# Supplementary material for: Empirical advances with text mining of electronic health records
Source: BMC Med Inform Decis Mak. 2017 Aug 22;17:127. doi: 10.1186/s12911-017-0519-0 (PMC5568397; doi:10.1186/s12911-017-0519-0)
Supplement: Supplementary file 1 — Empirical Advances with, Annex 1, The physiotherapy corpus, content: the 2616 remaining de-identified textual clinical narratives of the 1015 residents’ sample in French (XLS 233 kb) [file 12911_2017_519_MOESM1_ESM.xls]

## Sheet: Feuil1
INDEX	PHYSIOTHERAPY CLINICAL NARRATIVE
15201	LES SYMPTOMES ONT ENORMEMENT AUGMENTES CES 3 DERNIERS MOIS GROSSES DIFFICULTES PR TOUS LES AVQ PATIENTES PEU CONCENTREE QUI NE REND PAS TOUJOURS COMPTE DU DANGER LIE A SES INCAPACITES
15201	RECUPERATION FONCTIONNELLE
15201	NULS
15201	PATIENTE PARTICIPANTE MAIS INQUIETE QD A L EVOLUTION DES SYMPTOMES ET LA DIMINUTION DE SON AUTONOMIE
16619	RECUPERATION FONCTIONNELLE
16619	MAINTIEN DE LAUTONOMIE
16689	RECUPERATION FONCTIONNELLE
16710	RECUPERATION FONCTIONNELLE
16710	PEU MOTIVE
16710	PARTIELS
16760	BONS
16760	PEU MOTIVEE QUI NE COMPREND PAS LES DAMENDES QUON LUI FORMULE
16760	MAINTIEN DE LAUTONOMIE
17136	RECUPERATION FONCTIONNELLE
17136	COMPREHENTION DES ORDRES SIMPLES NE DORS PAS BEAUCOUPPARTICIPE
17136	FAIRE DE LA KINE
17136	PARTIELS
19391	BONS
19391	REEDUCATION DE LA MARCHEDE LEQUILIBRE .POUR MM_B4 MAINTIENT LAUTONOMIE DE LA MARCHE;CEPENDANT TRES FATIGUABLE A LEFFORT :PERIMETRE DE MARCHE LIMITE.
19396	VENDREDI 12 AVRIL 2013 :SUITE A UNE HOSPITALISATION ET DEBUT DANNEE TRES DIFFICILE OÙ MM_B5 ETAIT FATIGUEE ET TRES ENDORMIE ; ON RE TROUVE CE JOUR MM_B5 EVEILLEECAPABLE DE MAINTENIR UNE VERTICALISATION EN MAINTENANT UNE RAMPE.ON POURSUIT LA MOBILISATION DES QUATRE MEMBRES ET LA VERTICALISATION ET ON SE REGALE AVEC LEXCELLENTE PARTICIPATION.
19396	VENDREDI 26 AVRIL 2013 : JAMBE GAUCHE A NOUVEAU DOULOUREUSE CE JOUR PRESENCE OEDEME .SI POSSIBLE IL SERAIT BON DE RECOUCHER MM_B5 EN DEBUT DAPRES-MIDI AVEC LES JAMBES SUR ELEVEES. PAR AILLEURS PATIENTE TOUJOURS TRES VOLONTAIRE .
19396	VENDREDI 7 JUIN :TOUT SE MAINTIENT POUR LE MIEUX ; MOBILISATION ACTIVO-PASSIVE DES QUATRE MEMBRES AVEC UNE BONNE PARTICIPATION .LA VERTICALISATION EST TOUJOURS POSSIBLE
19396	SAMEDI 3 AOUT : SI POSSIBLE NE PAS OUBLIER DE METTRE LE BAS DE CONTENTION A DROITE ET LA BANDE A GAUCHE . MERCI A TOUS .
19396	VENDREDI 30 AOUT :MEME REMARQUE QUE LE SAMEDI 3 AOUT.... SINON MM_B5 TOUJOURS TRES COOPERENTE PARTICIPE ACTI VEMENT AUX DIFFERENTS EXERCICES ET SOUVENT AVEC UN BRIN DHUMOUR .
19412	BONS
19412	RECUPERATION FONCTIONNELLE
19412	VENDREDI 12 AVRIL : AVEC MISE EN PLACE DUNE ORTHESE AVEC ARTICULATION VERROUILLABLE POUR LE GENOU DROIT + ATTELLE DE ZIMMER POUR LE GENOU GAUCHE ;BIEN DISPOSEE PSYCHOLOGIQUEMENT MM_D5 EST AINSI CAPABLE DE MARCHER SEULE QUELQUES METRES DANS UN COULOIR MAINTENANT LA RAMPE DUN COTE ET SOUTENUE PAR UNE CANNE ANGLAISE DE LAUTRE. DESORMAIS NOUS NOUS EFFORÇONS DE LA FAIRE MARCHER POUR CHACUN
19412	VENDREDI 3 MAI: EXCELLENT PERIMETRE DE MARCHE DE MARCHE DANS LE JARDIN .
19412	VENDREDI 2 AOUT : MISE EN PLACE DANS SA CHAMBRE DUN VERTICALISATEUR POUR LUI FAIRE RESSENTIR COMMENT BIEN VERROUILLER SON GENOU . PROBLEME AVEC LE GENOU OPERE DE MM_D5 :ON EST EN PRESENCE DUNE SIDERATION GLOBALE DU QUADRICEPS .ON MET TOUT EN OEUVRE POUR LE REVEILLER...AFFAIRE A SUIVRE
19412	VENDREDI 30 AOUT : LE TRAVAIL AVEC LE VERTICALISATEUR EST EFFICACE MAIS NE SUFFIT PAS A LUI SEUL (POUR REVEILLER LE QUADRICEPS ) .ON POURSUIT LE TRAVAIL AU LIT AVEC LELECTROSTIMULATION RENFORCEMENT CONTRE RESISTANCE MANUELLE .MALGRE TOUT MM_D5 FAIT DE SON MIEUX POUR EFFECTUER LES DIFFERENTS EXERCICES MAIS LES RESULTATS SE FONT ATTENDRE ..... LA MARCHE DECRITE DANS UN PRECEDENT COMMENTA
19421	PARTIELS
19421	ON POURSUIT LE MAINTIEN DE LA MARCHE AVEC AIDE KINE+++
19421	ENRAIDISSEMENT GLOBAL :MOBILISATION GLOBAL DES 4 MEMBRES MASSAGE REGION CERVICALE. LA MARCHE AVEC AIDE KINE EST TOUJOURS MAINTENUE.
19421	VENDREDI 3 MAI :FATIGUEE CE JOUR MARCHE TRES DIFFICILE .
19421	VENDREDI 7 JUIN :MIEUX INSTALLEE DANS SON NOUVEAU FAUTEUIL LE RACHIS CERVICAL EST PLUS DETENDU MARCHE PLUS FACILEMENT CE JOUR.
19421	VENDREDI 30 AOUT: MOBILISATION ACTIVO PASSIVE DES QUATRE MEMBRES .MASSAGE ETIREMENT DU RACHIS CERVICAL .MM_G4 REUSSI A NOUVEAU LA MARCHE AVEC AIDE KINE. A POURSUIVRE....
19422	RAS BONNE PERIODE A NOUVEAU MR_G A TOUJOURS LAIR CONTENT DE CE MOMENT ACTIF. POURSUITE DES EXERCICES DE MARCHE MONTEE/DESCENTE DES ESCALIERS DAUTOGRANDISSEMENT.
19438	MEME REMARQUE QUE LA FOIS DERNIERE FOIS DEMMARAGE DIFFICILE MAIS APRES QUELQUES PAS C'EST BON. LONGUEUR ET HAUTEUR DU PAS CORRECTES.
19438	POURSUITE DE LA MARCHE DANS DE BONNE CONDITIONS AVEC LAIDE DUNE TIERCE PERSONNE HAUTEUR ET LONGUEUR DU PAS CORRECTE. MOBILISATION DES MI.
19438	POURSUITE DU PROTOCOLE MIS EN PLACE MOBILISATION PASSIVE ET ACTIVE DES MEMBRES INFERIEURS TRAVAIL DE LEQUILIBRE ET MARCHE AVEC LAIDE DUNE TIERCE PERSONNE. OBJECTIF PREVENTION DE LA GRABATISATION ET MAINTIEN DU TONUS POSTURAL POUR FACILITER LES ACTIVITES DE LA VIE QUOTIDIENNE (TRANSFERTS TOILETTE ...)
19438	SUITE A LARRET DES SEANCES PENDANT UNE SEMAINE APPARTITION DUNE RETROPULSION A LA MARCHE ET PARTICIPATION UN PEU MOINS IMPORTANTE LORS DES TOILETTES. LES OBJECTIFS POUR LE MOIS PROCHAIN SERONT LA LUTTE CONTRE CETTE RETROPULSION ET LE RENFORCEMENT DU TONUS MUSCULAIRE. JE VAIS INSISTER SUR LES EXERCICES DEQUILIBRE ET DE TRAVAIL MUSCULAIRE DES MEMBRES INFERIEURS.
19438	DISPARITION DE LA RETROPULSION APRES QQUES SECONDES DEBOUT SANS BOUGER. MARCHE A PETITS PAS PERSISTE. LES OBJECTIFS RESTENT LE RENFORCEMENT MUSCULAIRE DES MI ET LA PREVENTION DES RETRACTIONS ET POUR LA PROCHAINE PERIODE TRAVAIL DE LA HAUTEUR ET DE LA LONGUEUR DU PAS.
19442	COMPLETEMENT DESORIENTEE
19443	MAINTIEN DE LAUTONOMIE A LA MARCHE AVEC MM_M6 TRAVAIL DE LEQUILIBRE SORTIE EXTERIEUR JARDIN LUTTE CONTRE DOULEUR DU RACHIS SE PLAINT MOINS DE LEPAULEIL FAUT RAPPELER QUIL Y A EU CASI SUPPRESSION TOTALE DE LUTILISATION DU FAUTEUIL ROULANT
19443	SORTIE JARDIN POSITIVE AVEC QQ MOUVEMENTS GYMNIQUE DOUX
19452	POURSUITE DU TRAITEMENT QUE MM_P6 RECONNAIT ETRE UTILE AVEC UNE AMELIORATION AU NIVEAU DES DOULEURS ET DE LA MOBILITE DE SON BRAS POURSUITE DU MASSAGE/MOBILISATION DES MI ET DU MS GAUCHE QUELQUES PAS
19452	MOINS DE DOULEURS QUE CE SOIT AU BRAS OU AU NIVEAU DES MI POURSUITE DU MASSAGE ET DE LA MOBILISATION.
19452	DU FAIT DE LA DIMINUTION DE LA DOULEUR EN PARTICULIER AU NIVEAU DES GENOUX REPRISE DE LA VERTICALISATION AVEC QUELQUES PAS (5-6 METRES) OBJECTIFS AUGMENTER LE TEMPS DEBOUT ET LA DISTANCE DE MARCHE AMELIORATION DE LEQUILIBRE
19452	FIN DES SEANCES DE REEDUCATION. NETTE AMELIORATION AU NIVEAU DE LA MOBILITE ET DE LA DOULEUR EN PARTICULIER AU NIVEAU DU MEMBRE SUPERIEUR. EN ACCORD AVEC LA PATIENTE ARRET DU TRAITEMENT SI LA DOULEUR REVIENT ELLE FERA APPEL AU MEDECIN POUR REPRENDRE LES SEANCES.
19466	PLUS DE DOULEURS LOMBAIRE DONC REPRISE DU PROTOCOLE HABITUEL MASSAGE/MOBILISATION DES 4 MEMBRES ET DU RACHIS CERVICAL. VERTICALISATION ET QUELQUES PAS AVEC CANNE TRIPODE.
19466	ENCOMBREMENT BRONCHIQUE CES DERNIERS TEMPS DONC EXERCICES HABITUELS PLUS KINE RESPIRATOIRE.
19466	TOUJOURS ENCOMBRE DONC POURSUITE DE LA KINE RESPIRATOIRE AVEC TOUJOURS MOBILISATION DES 4 MEMBRES ET DU RACHIS CERVICAL (EN INSISTANT SUR LA CHEVILLE GAUCHE A CAUSE DE LEQUIN QUI A TENDANCE A SINSTALLER DU FAIT DE LA POSITION SUR LE FAUTEUIL) POURSUITE DE LA MARCHE AVEC UNE CANNE TRIPODE ET UNE AIDE CE QUI PLAIT BEAUCOUP A MR_T. OBJECTIF PREVENTION/REDUCTION DE LEQUIN CHEVILLE GAUCHE PR
19466	BONNE PERIODE POUR MR_T ENCORE ENCOMBRE DONC POURSUITE DE LA KINE RESPIRATOIRE AVEC POURSUITE DE LA MOBILISATION DES 4 MEMBRES (EN INSISTANT SUR LA CHEVILLE GAUCHE A CAUSE DE LEQUIN QUI A TENDANCE A SINSTALLER DU FAIT DE LA POSITION SUR LE FAUTEUIL) ET DU RACHIS CERVICAL. POURSUITE DE LA MARCHE AVEC UNE CANNE TRIPODE ET UNE AIDE CE QUI PLAIT BEAUCOUP A MR_T. OBJECTIF PREVENTION/REDU
19466	TOUJOURS ENCOMBRE DONC POURSUITE DE LA KINE RESPIRATOIRE AVEC POURSUITE DU PROTOCOLE MIS EN PLACE : MOBILISATION DES 4 MEMBRES (EN INSISTANT SUR LA CHEVILLE GAUCHE A CAUSE DE LEQUIN ) ET DU RACHIS CERVICAL MARCHE AVEC UNE CANNE TRIPODE ET UNE AIDE CE QUI PLAIT BEAUCOUP A MR_T. OBJECTIF REDUCTION DE LEQUIN CHEVILLE GAUCHE PREVENTION DES RETRACTIONS DE MANIERE GLOBALE MAINTIEN DE LA MAR
19470	MAINTIEN DE LAUTONOMIE
19470	ANTALGIQUE
19470	VENDREDI 7 JUIN :ON N'EMPECHERA PAS LA MARCHE COURBEE EN DEUX MAIS MM_W2 PARTICIPE ACTIVEMENT AUX DIFFERENTS EXERCICES DE REDRESSEMENT DU TRONC DEMANDES :A POURSUIVRE...
19470	VENDREDI 30AOUT : RETOUR CE JOUR DE SON HOSPITALISATION . PEU FATIGUEE LA MARCHE DANS LE JARDIN A ETE POSSIBLE ET N'A PAS ENTRAINE DE DOULEURS PARTICULIERES .
19471	EST DEMOINS EN MOINS DISPOSEE A MARCHER SPONTANEMENT
19471	FAUTEUIL ROULANTPLUS QUE JAMAIS !!!
19904	VENDREDI 12 AVRIL 2013 : MASSAGE MOBILISATION REGION CERVICALE MOBILISATION ETIREMENT DES DEUX MEMBRES SUPERIEURS .MM_A2 EST CAPABLE DE SE RELEVER SEULE DE SON FAUTEUIL POUR SE REAJUSTER AU FOND .MASSAGE ETIREMENT DES MEMBRES INFERIEURS LA VERTICALISATION A ETE ABANDONEE CAR A LA FOIS INEFFICACE ET TROP EPUISANT POUR MM_A2 .
19904	VENDREDI 7 JUIN : ON POURSUIT LA MEME REEDUCATION DECRITE PRECEDEMMENT : TOUT SE MAINTIENT POUR LE MIEUX .
19904	VENDREDI 30 AOUT : LES MEMBRES SUPERIEURS SE MOBILISENT GLOBALEMENT PLUS FACILEMENT : BEAUCOUP MOINS DE RETRACTIONS .EN REVANCHE ON INSISTE SUR LETIREMENT DU RACHIS CERVICAL (ATTITUDE EN INCLINAISON LATERALE DROITE) ET LETIREMENT DES DEUX MEMBRES INFERIEURS .MM_A2 SAIT TOUJOURS SE REAJUSTER SEULE DANS SON FAUTEUIL LORSQUE LON LA SOLLICITE .
20858	MAINTIEN DE LAUTONOMIE
20858	VENDREDI 3 MAI :MM_S5 APRES LE MALAISE DE CE MATIN A PU A NOUVEAU CET APRES MIDI (16 H) SE VERTICALISER ET LA MARCHE A ETE POSSIBLE .
20858	MOBILISATION DES QUATRE MEMBRES .GLOBALEMENT DIMINUTION DU TONUS MUSCULAIRE MAIS ON ARRIVE A MAINTENIR UNE VERTICALISATION UN PETIT PERIMETRE DE MARCHE AVEC AIDE
20858	EN CE MOMENT ON INSISTE SUR MOBILISATION ETIREMENT DU RACHIS CERVICAL POUR EVITER ATTITUDE EN INFLEXION LATERALE DROITE OÙ PRESENCE DIRRITATION CUTANEE DEJA SIGNALEE DEPUIS UNE SEMAINE .LA VERTICALISATION ET LA MARCHE SONT TOUJOURS MAINTENUES .
20858	VENDREDI 30 AOUT: RIEN DE PLUS MAIS SURTOUT RIEN DE MOINS PAR RAPPORT AU COMMENTAIRE PRECEDENT .MM_S5 SE VERTICALISE ET MARCHE TOUJOURS AVEC AIDE KINE . CERTES UN PETIT PERIMETRE MAIS LE REFLEXE DU DEROULEMENT DU PAS EST TOUJOURS PRESENT......
22021	PARTIELS
22631	AUGMENTER POTENTIEL FONCTIONNEL ET AMPLITUDE MAIN DROITE
22631	MAINTIEN DE LAUTONOMIE
22631	VERIFIER INSTALATION ATTELLE
22634	BONS
22634	RECUPERATION FONCTIONNELLE
22634	BONS
22634	ANTALGIQUE
22634	RECUPERATION FONCTIONNELLE
22634	ANTALGIQUE
22647	BONNE COOPERATION
22647	AUGMENTER FORCE MUSCULAIRE ET PERIMETRE DE MARCHERECUPERER PLUS DE PREHENSION DE LA MAIN DROITE
22662	FRACTIONER LA SEANCE A CAUSE DOULEURS MUSCULAIRES
22662	AUGMENTER PERIMETRE DE MARCHEDIMINUER DOULEURS MUSCULAIRES
22752	DIMINUER DOULEURS ET AUGMENTER PM
22784	ACCOMPAGNEMENT DE LA PERSONNE
22784	ANTALGIQUE
22784	ADAPTER SEANCE EN FONCTION DE LA FATIGUE
22968	MAINTIEN DE LAUTONOMIE
22968	RECUPERATION FONCTIONNELLE
22968	PARTIELS
22968	EST TJS VOLONTAIRE RESIDENT TRES AGREABLE
24946	AUGMENTER PM ET DIMINUER DOULEUR
24946	BONS
32462	ANTALGIQUE
32462	MAINTIEN DE LAUTONOMIE
32462	PARTIELS
32462	PARTICIPE BIEN TJS CONTENT DE MA VISITE
42628	PAS EXPRIME A CAUSE TROUBLES COGNITIFS
42628	TRAVAIL DES DIFFERENTS TYPES DE MARCHE.RENFORCEMENT MUSCULAIRETRAVAIL DE LEQUILIBRE A LA MARCHE
48264	MAINTIEN DE LAUTONOMIE
48264	BONS
48302	BONS
48352	BONS
48352	MR_B EST TOUJOURS CONTENT DE MARCHER.
48352	MAINTIEN DE LAUTONOMIE
48446	MM_N EST TRES ATTACHEE A SES SEANCES DE KINEE.
48446	BONS
48446	MAINTIEN DE LAUTONOMIE
50462	RECUPERATION FONCTIONNELLE
50462	AUGMENTER PERIMETRE DE MARCHE FORCE ET EQUILIBRE
50462	MAINTIEN DE LAUTONOMIE
50462	BONS
50462	AUGMENTER PERIMETRE DE MARCHE FORCE ET EQUILIBRE
50702	INSISTER SUR LA CORRECTION DES TROUBLES STATIQUES ET DU SCHEMA DE MARCHE
50702	CONSERVER PM ET AUGMENTER FORCE MUSCULAIRE
52582	RECUPERATION FONCTIONNELLE
52582	MAINTIEN DE LAUTONOMIE
52582	ANTALGIQUE
52582	MM_G5 SE MONTRE TRES VOLONTAIRE QUANT A LA REEDUCATION DU POIGNET. PAR CONTRE ELLE EST TRES RETISSANTE QUANT A AMORCER LA REEDUCATION DES TROUBLES DE LEQUILIBRE ET DE LA MARCHE ET A UTILISER LE DEAMBULATEUR...ELLE PRESENTE DONC UN RISQUE DE RE-CHUTE CERTAIN.
52582	RETROUVER UNE MAIN FONCTIONNELLE.
52582	BONS
52602	MAINTIEN DE LAUTONOMIE
52602	BONS
52602	SURCHARGE PONDERALEPATIENTE PRISE DE CRISES DANGOISSE TRES FREQUENTES QUI ENTRAINE UN ISOLEMENT ET NE PERMETTENT PAS LA PARTICIPATION A DES ATELIERS DE GROUPE TYPE ATELIER EQUILIBRE.
52612	PARTIELS
52612	VERTICALISATION TRAVAIL DE LA MARCHE ENTRE LES BARRES PARRALLELES. RENFORCEMENT MUSCULAIRE. MOBILISATION ACTIVE DES MEMBRES. APPRENTISSAGE DES GESTES RECOMMANDES ET A EVITER.
52628	ANTALGIQUE
52628	PARTIELS
52672	MAINTIEN DE LAUTONOMIE
52672	PARTIELS
52672	EN FORTE DEMANDE DE REEDUCATION. GYMNASTIQUE DOUCE ET ATELIER EQUILIBRE.
52672	RECUPERATION FONCTIONNELLE
59344	BONS
59344	RECUPERATION FONCTIONNELLE
61342	BONS
61342	REMARCHER SANS AIDE A LA MARCHE.
61342	ANTALGIQUE
61342	RECUPERATION FONCTIONNELLE
65062	RESIDENTE COOPERANTE ET VOLONTAIRE.
65688	TRAITEMENT KINE RESPI EN FONCTION DES BESOINS AVEC LA PATIENTE QUI PARTICIPE BIEN.
65688	RESIDENTE TANTOT HEUREUSE DE ME VOIR TANTOT ENERVE MAIS PARTICIPE BIEN AUX SEANCES
65688	MAINTIEN DE LAUTONOMIE
65688	BONS
71446	MAINTIEN DE LAUTONOMIE
72226	CONSERVER PERIMETRE DE MARCHE
72226	ATTENTION A LA DYSPNEE DEFFORT ET AU FAUSSE ROUTE
72830	PARTIELS
72830	RECUPERATION FONCTIONNELLE
72830	PAS EXPRIME A CAUSE DES TROUBLES COGNITIFS
72830	MAINTIEN DE LAUTONOMIE
72830	TRAVAIL DE LA MARCHE ENTRE LES BARRES PARALLELESTRAVAIL DE LEQUILIBRE A LA MARCHECORRECTION DU SCHEMA DE MARCHERENFORCEMENT MEMBRES INF
74374	PARTIELS
74410	PARTIELS
74628	PARTIELS
74686	PARTIELS
75226	PARTIELS
75226	A STIMULER
75226	PAS EXPRIME A CAUSE TROUBLES COGNITIFS
75226	ANTALGIQUE
75448	MAINTIEN DE LAUTONOMIE
75448	BONS
75608	PARTIELS
76034	MAINTIEN DE LAUTONOMIE
76034	RECUPERATION FONCTIONNELLE
76034	ANTALGIQUE
76134	BONS
76258	TRES VOLONTAIRE MAIS PETIT DELIRE DE PERSECUTION ( ON VA LA METTRE EN PRISON )
76288	BONS
76288	TRES COOPERANT AUX SOINS ET EN REDEMANDE!
76288	MAINTIEN DE LAUTONOMIE
76368	BONS
76368	MAINTIEN DE LAUTONOMIE
76726	PAS FORCEMENT TRES MTIVEE POUR TRAVAILLER SOUHAITE SOUVENT QU ON LA LAISSE TRANQUILLE
76796	VEUT MARCHER SEULE C'EST IMPOSSIBLE CHACUN DE SES ESSAIS A ENTRAINE UNE CHUTE EQUILIBRE TROP PERTURBE
76810	LE PATIENT EST PHYSIQUEMENT UN PEU COMME SON COTE PSY TROP VITE PAS DE CONTROLE VEUT Y ARRIVER
76810	RECUPERATION FONCTIONNELLE
76858	RECUPERATION FONCTIONNELLE
76868	RECUPERATION FONCTIONNELLE
76868	ANTALGIQUE
76868	CONTINUER A STIMULER CETTE PATIENTE PAR LA MARCHE ACCOMPAGNEE POUR LES TRANSFERTS POUR PRESERVER LES ACQUIS ET LUTTER CONTRE LA GRABATERISATION
76908	ANTALGIQUE
76942	CONTENT D AVOIR TRAVAILLER UNE FOIS LA SEANCE FAITE MAIS IL FAUT SOUVENT NEGOCIER DE FACON APRE POUR QUELLE VIENNE TRAVAILLER MAIS UNE FOIS DECIDER ELLE LE FAIT VOLONTIERS
77146	RECUPERATION FONCTIONNELLE
77154	N'A PAS VOULU SE LEVER CE MATIN
77180	MAINTIEN DE LAUTONOMIE
77180	RECUPERATION FONCTIONNELLE
77180	BEAUCOUP DAMELIORATION DUN POINT DE VUE FONCTIONNEL QUELQUES DEFICITS MUSCULAIRES ET ARTICULAIRES EN COURS DE CORRECTION : TRAVAIL MUSCULAIRE DEBOUT TRAVAIL DE LA MARCHEDUN POINT DE VUE BRONCHIQUE NE SE PLAINT PAS EN CE MOMENT CRACHE MOINS DES SECRETIONS TOUJOURS BLANCHES TOUJOURS PROPRES
77244	RAS
80142	PARTIELS
80142	PATIENTE DEMENTE ET QUI NE COOPERE PAS CE QUI COMPLIQUE LE BON DEROULEMENT DES SEANCES DE REEDUCATION...
81430	BONS
81430	CONTINUER ET ESSAYER LA MARCHE AVEC CANNE SIMPLE
81430	MAINTIEN DE LAUTONOMIE
82702	PARTIELS
82702	MAINTIEN DE LAUTONOMIE
82702	RECUPERATION FONCTIONNELLE
89264	BONS
89264	MAINTIEN DE LAUTONOMIE
91044	MAINTIEN DE LAUTONOMIE
91044	BONS
91044	RECUPERATION FONCTIONNELLE
91094	BONS
91098	MAINTIEN DE LAUTONOMIE
91098	BONS
91098	RECUPERATION FONCTIONNELLE
91164	MAINTIEN DE LAUTONOMIE
91164	ANTALGIQUE
91164	BONS
91196	BONS
91196	MAINTIEN DE LAUTONOMIE
91196	ANTALGIQUE
91272	BONS
91272	MAINTIEN DE LAUTONOMIE
91272	RECUPERATION FONCTIONNELLE
91316	RECUPERATION FONCTIONNELLE
91316	BONS
91316	MAINTIEN DE LAUTONOMIE
91572	MERITERAI DETRE VU 5 FOIS PAR SEMAINE
91572	BONS
91572	RECUPERATION FONCTIONNELLE
91572	MAINTIEN DE LAUTONOMIE
91596	DE PLUS EN PLUS DIFFICILE A MOBILISER. PATIENTE TRES LOURDE ET PEU COOPERANTE (PROBLEMES COGNITIFS). ABANDON DE LA MARCHE.
91722	UN PEU DAMELIORATION PAR RAPPORT AU DERNIER BILAN MAIS TOUJOURS TRES PEU DYNAMIQUE
91726	RECUPERATION FONCTIONNELLE
91726	PARTIELS
91764	PATIENTE TRES DEMANDEUSE MAIS PAS TRES VOLONTAIRE. PROBLEMES DE "MALAISES" AVEC VERTIGES ET NAUSEES ET DE CRISES DE DIVERTICULITES
91986	ANTALGIQUE
91986	BONS
92030	ANTALGIQUE
92030	PARTIELS
92036	MOBILISATIONS GENERALES LUTTE CONTRE LES RETRACTIONS MASSAGES TROPHIQUES SURVEILLANCE DES POINTS DAPPUIPEU DEVOLUTION GLOBALE DE LETAT DE MM_M
92114	PARTIELS
92114	ANTALGIQUE
92128	ANTALGIQUE
92128	BONS
92134	RECUPERATION FONCTIONNELLE
92134	MAINTIEN DE LAUTONOMIE
92134	AIMERAI TOUS LES COMME ANANT LES RESTRICTIONS DE LA CPAM
92134	PARTIELS
92426	HLH GAUCHE RENDANT SON ORIENTATION DIFFICILE.
92426	ETRE MASSEE AU NIVEAU DU RACHIS CERVICAL ET DORSAL.
94978	PAS EXPRIME A CAUSZE TROUBLES COGNITIFS
95212	LE PATIENT VEUT MARCHER NORMALEMENT MAIS SE REND COMPTE QUE SON PROBLEME NE VA PAS EN S 'AMELIORANT
95324	PRISE EN CHARGE A NOUVEAU DEPUIS CE MATIN RACHIS LUTTE CONTRE LA DOULEUR
95324	ANTALGIQUE
95324	PARTIELS
95324	OSTEOPOROSE SYNDRÔME DEMENTIEL
95882	LA PATIENTE SE PLAINT DE DOULEURS CERVICALE
95882	MAINTIEN DE LAUTONOMIE
95882	PARTIELS
96948	RECUPERATION FONCTIONNELLE
98230	AUGMENTER PM ET EQUILIBREDIMINUER TROUBLES STATIQUES
98664	BONS
98664	MAINTIEN DE LAUTONOMIE
98664	RECUPERATION FONCTIONNELLE
99756	PARTIELS
99756	MAINTIEN DE LAUTONOMIE
100374	VARIABLE SELON LHUMEUR.
100558	PATIENTE TRES VOLONTAIRE ET QUI MARCHE BIEN AVEC LAIDE DU KINE MAIS SUR UNE COURTE DISTANCE CAR FATIGUE VITE (MANQUE DENDURANCE).
100558	RECUPERATION FONCTIONNELLE
100558	PATIENTE TRES VOLONTAIRE ET QUI MARCHE BIEN AVEC LAIDE DU KINE MAIS SUR UNE COURTE DISTANCE CAR FATIGUE VITE (MANQUE DENDURANCE).PETIT OEDEME DES MI -> EXERCICE DES CHEVILLES A FAIRE TOUS LES JOURS (POMPE VEINEUSE)
100584	PATIENTE MOTIVEE POUR LES EXERCICES. LA PATIENTE SORT UNIQUEMENT DE SA CHAMBRE POUR LES REPAS DONC NECESSITE DE CONTINUER LES SOINS POUR MAINTENIR LAUTONOMIE.
100612	BONNE EVOLUTION MAIS DOIT CONTINUER A TRAVAILLER LEQUILIBRE ET LE BON DEROULEMENT DU PAS AVEC LE MI GAUCHE.REPRISE SEANCES POUR MASSAGE DU DOS LE 29/03/2013
100612	ANTALGIQUE
100612	RECUPERATION FONCTIONNELLE
100662	TRES VOLONTAIRE ET APPLIQUEE DANS LES EXERCICES.
100662	MAINTIEN DE LAUTONOMIE
100762	PATIENTE CONTENTE DE SON PROGRES
104288	A STIMULER DANS LE BUT DE SE MOUVOIR PLUS FACILEMENT
104288	ANTALGIQUE
104288	SE TROUVE TRES DIMINUE NE DESIRE PLUS SORTIR DE L ETABLISSEMENT DIMINUTION DE LA CONFIANCE EN SOI
106166	ANTALGIQUE
106166	PARTIELS
106448	MAINTIEN DE LAUTONOMIE
106466	BONS
106466	MM_H EST TRES SOCIABLE TRES ACCEUILLANTE NE REFUSE JAMAIS DE FAIRE SA SEANCE ET Y PREND DU PLAISIR.
106466	MAINTIEN DE LAUTONOMIE
110150	NULS
111044	PARTIELS
111128	RECUPERATION FONCTIONNELLE
111128	MAINTIEN DE LAUTONOMIE
111484	MAINTIEN DE LAUTONOMIE
112326	AVEC UN PEU DE PERSUASION PAS DOPPOSITION AUX SEANCES KINE.REEVALUATION DU BILAN DE CE RESIDENT EN DATE DU 27/07/2013 A LA SUITE DU RENOUVELLEMENT DE SES SEANCES PAR LE DR_S ETAT STATIONNAIRE SUR LE PLAN FONCTIONNEL ET TRES NETTE AMELIORATION SUR LE PLAN PSY
112364	REEVALUATION DE SON BILAN KINE EN DATE DU17/07/2013:ETAT STABILISE APRES UN EPISODE DE MOINS BIENREMARCHE AVEC PLUS D AISANCEPERIMETRE DE MARCHE AUGMENTEMOINS DE FATIGABILITE ET PARTICIPATION PLUS ACTIVE
112402	AUCUN A PART" REJOINDRE SA FEMME "...
112402	MAINTIEN DE LAUTONOMIE
112402	SORT SEUL QUAND LE TEMPS LE PERMET ET SELON LA " FORME " DU JOURMARCHE ENVIRON 25'
112402	PARTIELS
115022	MAINTIEN DE LAUTONOMIE
115022	BONS
115022	ANTALGIQUE
117960	DIMINUER TROUBLES STATIQUESCONSERVZER LA MARCHE
119340	MAINTIEN DE LAUTONOMIE
119340	RECUPERATION FONCTIONNELLE
119340	BONS
121152	ELLE NE COMMUNIQUE PLUS.
121152	ANTALGIQUE
121152	PARTIELS
121242	MAINTIEN DE LAUTONOMIE
121286	REACTUALISATION DE SON BILAN EN DATE DU 28/03/2013 SUR RENOUVELLEMENT DE SES SEANCES PAR LE DR_G POUR 3 MOIS
121304	PARTIELS
121308	RECUPERER LA POSIBILITE DE SE METTRE DEBOUT ET FAIRE LES TRANSFERT PRINCIPALES ET PUIS RECUPER A LONG TERME LA POSIBILITE DE FAIRE QUELQUE PAS TOUTE SEULE AU MOINS DANS SA CHAMBRE.
121308	RECUPERATION FONCTIONNELLE
121308	ELLE EST TRES DEPENDANT DE TOUT LE MONDE ELLE TOUJOURS PEUR. PAR FOIS LA PRISE EN CHARGE EST UN PEU DIFICILE.
121308	PARTIELS
121316	RENOUVELLEMENT DE PRESCRIPTION PAR SON MEDECIN TRAITANTDR_P EN DATE DU 15/04/2013
121356	SOINS DE MOBILISATIONS PASSIVES ET MASSAGES DECONTRACTURANTS SUR CE PATIENT DONT L ETAT GENERAL S EST DEGRADE
121448	ANTALGIQUE
121448	PARTIELS
121448	MAINTIEN DE LAUTONOMIE
121490	BONS
121520	COMMENCE A DIRE QUELLE EN A MARRE QUELLE VOUDRAIT "CREUVER"...
121528	REACTUALISATION DU BILAN EN DATE DU 09/04/2013ETAT STATIONNAIRE SUR LE PLAN FONCTIONNELDEVIENT PLUS DIFFICILE SUR LE PLAN RELATIONNEL AVEC DES DEMANDES RECURRENTES A PROPOS DE SON ACCOMPAGNATEUR MR_S
121536	EST OPPOSANTE AU DEBUT. VOUDRAIT RESTER EN BAS AVEC LES AUTRES PERSONNES. IL FAUT RUSER PR LA FAIRE MARCHER ET FAIRE LES EXERCICES.
121536	RECUPERATION FONCTIONNELLE
121570	REACTUALISATION DU BILAN SUITE A RENOUVELLEMENT DU DR_M A DATER DU 26/03/2013 POUR 3 MOIS
121570	REACTUALISATION DU BILAN SUITE A RENOUVELLEMENT DU DR_M A DATER DU20/06/2013 POUR 3 MOIS
121712	PARTIELS
121790	RECUPERATION FONCTIONNELLE
121814	EVITER LES PBL.DE LALLITEMENT
121814	PERTE DE SON AUTONOMIE +++
121820	DEPUIS TROIS JOURS NOUS AVONS CHANGES SON SYSTEME DAIDE A LA MARCHE SUR DEMANDE DU MEDECIN .DEAMBULATEUR AVEC ROULETTES A LAVANT . PAS DE PRBL.DEPUIS IL SE DEPLACE MIEUX ( 13 03 2013 )TJS BIEN ( 26 06 13 )
122046	MARCHE UN COULOIR ENTIER AVEC KINE ET DEAMB RYTHME CORRECT LONGUEUR DE PAS RAS. NE PEUT MARCHER SEULE A CE JOUR
122122	ORDO DR_B DU 8/04/11 ORDO DR_B DU 14/10/11 ET 01/03/12 ET 06/08/12 POUR TOUJOURS DRAINAGE LYMPHATIQUE DES 2 MI ET REMISE A LA MARCHE ORDO:08/02/2013 POUR DRAINAGE
122150	MAINTIEN DE LAUTONOMIE
122218	ORDO DR_H 15/02/11 PUIS 28/02/12 ET 18/07/12 ET 21/05/2013
122270	MAINTIEN DE LAUTONOMIE
122270	PARTIELS
122310	POURSUITE DES SEANCES
122310	PARTIELS
122310	MAINTIEN DE LAUTONOMIE
122310	PLAIES DES 2 JAMBES
122338	ORDO DR_H 29/03/11 POUR 6 MOIS PUIS 17/11/2011 PUIS 02/03/2012 PUIS 18/07/2012 ET17/04/2013
122376	ORDO DR_H DU 15/04/2011 POUR 3 MOIS O RDO 17/11/ 11 DR_H POUR 3 MOISET 17/07/2013
125264	RECUPERATION FONCTIONNELLE
125264	BONS
125534	MAINTIEN DE LAUTONOMIE
125534	ANTALGIQUE
125534	PARTIELS
132980	MAINTIEN DE LAUTONOMIE
132980	MARCHE RENFO MI ET EXOS EQUILIBRE
133818	RECUPERATION FONCTIONNELLE
133818	MAINTIEN DE LAUTONOMIE
133818	PARTIELS
134082	PARTIELS
134082	MAINTIEN DE LAUTONOMIE
134082	MM_A EST PLUS VOLONTAIRE EN CE MOMENT ACCEPTE DE FAIRE DES EXERCICES DE TONIFICATION ET DEQUILIBRE.
134108	PARTIELS
134108	MAINTIEN DE LAUTONOMIE
134156	MR_C3 VIENT VOLONTIER EN REED. MOBILISATION (MS)ET POSTURE MAIN DROITE. TONIFICATION MS GAUCHE ET MI
134156	MR_C3 SE PLAINT SOUVENT DE SON INSTALATION DANS LE FAUTEUIL.
134156	PARTIELS
134188	MAINTIEN DE LAUTONOMIE
134188	VELO EXO AVEC BALLON TRAVAIL DEQUILIBRE
134188	BONS
134202	RECUPERATION FONCTIONNELLE
134202	MR_D2 A RETROUVE UN MEILLEUR PERIMETRE DE MARCHE ET UN MEILLEUR EQUILIBRE IL MARCHE AVEC UN TRES LEGER SOUTIEN
134202	BONS
134226	MAINTIEN DE LAUTONOMIE
134226	BONS
134248	PARTIELS
134248	ESPERONS QUE CETTE BAISSE SIGNIFICATIVE DAUTONOMIE N'EST QUUNE PASSADE CAR MM_G MARCHAIT ENCORE AVEC UN DEAMBULATEUR SUR LES 2/3 DU COULOIR IL Y A QQS TPS.
134248	MM_G EST BCP MOINS DEMANDEUSE.
134248	RECUPERATION FONCTIONNELLE
134290	MAINTIEN DE LAUTONOMIE
134290	BONS
134290	PARTICIPATION A LA GYM COLLECTIVE + MARCHE AVEC LE DEAMBULATEUR
134312	RISQUE DE IMPORTANT
134312	PARTIELS
134312	MAINTIEN DE LAUTONOMIE
134332	BONS
134332	MAINTIEN DE LAUTONOMIE
134338	TROUBLE DE L’EQUILIBRE IMPORTANT DU A UNE ATTEINTE DU CERVELET ANCIENNE
134338	PARTIELS
134338	MAINTIEN DE LAUTONOMIE
134372	MAINTIEN DE LAUTONOMIE
134372	PARTIELS
134372	FORTE APPREHENSION EN POSITION DEBOUT
134434	PARTIELS
134434	MOBILISATION DES MS LUTTE CONTRE LES RETRACTATIONS DES DOIGTS DRAINAGE DES MI PETITS EXERCICES POUR LES BRAS
134434	MAINTIEN DE LAUTONOMIE
134454	BONNE PARTICIPATION MAIS NECESSITE D’ETRE STIMULE
134454	PARTIELS
134454	MAINTIEN DE LAUTONOMIE
134488	PARTIELS
134488	MAINTIEN DE LAUTONOMIE
134730	MAINTIEN DE LAUTONOMIE
134730	ANTALGIQUE
134730	BONS
134730	RECUPERATION FONCTIONNELLE
137132	MAINTIEN DE LAUTONOMIE
137132	BONS
137132	ANTALGIQUE
139880	PARTIELS
139880	ANTALGIQUE
140344	MAINTIEN DE LAUTONOMIE
140344	PAS EXPRIME
140344	TRAVAIL DE LA MARCHETRAVAIL DE LEQUILIBRE A LA MARCHEESCALIERSTRAVAIL SPE DES MEMBRES INF
140344	BONS
140344	RECUPERATION FONCTIONNELLE
140344	INSISTER SUR LA CORRECTION DU SCHEMA DE MARCHE
143356	BONS
143356	POUVOIR SE DEPLACER AVEC UNE CANNE
143356	BONS
143356	RECUPERATION FONCTIONNELLE
143356	RECUPERATION FONCTIONNELLE
143356	POUVOIR SE DEPLACER AVEC UNE CANNE
145480	RECUPERATION FONCTIONNELLE
145512	MAINTIEN DE LAUTONOMIE
145512	PARTIELS
145512	ACCEPTE SANS PB LES EXERCICES DE REED
145750	APPRENTISSAGE ACTUELLEMENT DE LA MARCGE AVEC UNE CANNE BEQUILLE POUR AMELIORER LEQUILIBRE ET RENDRE LA PATIENTE PLUS AUTONOME SELON SON SOUHAIT OBJECTIF PRESENTANT UN BON POUVOIR DE REUSSITE.A CE JOUR MM_F SE DEBROUILLE SEULE AU RDC CES ACQUIS SONT CONCERVES A SURVEILLER QU ELLE CONCERVE DE LA CONFIANCE DANS SES DEPLACEMENTS JE PENSE QUE NOUS POUVONS SUSPENDRE LA PEC KINE
145918	PARTIELS
145918	RESULTATS SATISFAISANT MAIS TROP LENT EN RAPPORT AVEC UN ETAT DE FATIGUE VARIABLEETAT STABLE QUI N A PAS POGRESSER DEPUIS 2 MOISPEC A POURSUIVRE
145966	PEC RENDU DIFFICILE PAR SES TROUBLES PSY MAIS PATIENTE QUI RESTE MOTIVE POUR LES SEANCES DE REED.A CE JOUR PATIENTE QUI CONCERVE SES DEPLACEMENTS DANS SA CHAMBRE SANS AIDE TECHNIQUE MAIS DEVIENT RAPIDEMENT DEPENDANTE AU FR A L EXTERIEUR AVEC QUELQUE EPISODE DE MARCHE DERRIERE LE FRPATIENTE A SURVEILLER LIEE A SON ETAT PSY
145998	FATIGUABILITES +++
145998	FATIGUABILITES +++
145998	ACCEPTE DE MARCHER PM DE + EN + COURTRECHERCHE A S ASSOIR DE + EN + RAPIDEMENT
145998	MAINTIEN DE LAUTONOMIE
145998	MAINTIEN DE LAUTONOMIE
145998	PARTIELS
145998	ACCEPTE DE MARCHER PM DE + EN + COURTRECHERCHE A S ASSOIR DE + EN + RAPIDEMENT
145998	PARTIELS
146078	VOLONTAIRE POUR LA MARCHE
146078	MAINTIEN DE LAUTONOMIE
146154	RAS
146154	PARTIELS
148059	PARTIELS
148122	PARTIELS
148122	MAINTIEN DE LAUTONOMIE
148467	ELLE MARCHE NORMALLEMENT AVEC LE DEAMBULATEUR C'EST POUR ÇA ON A DECIDE DE LA VOIR 2 FOIS PAR SEMAINE POUR LE RENFORCEMENT MUSCULAIRE ET LENTRETIEN DE SON ETAT GENERAL
148668	BON MAINTIEN DES CAPACITES DU PATIENT.
148878	BONNE MARCHE AVEC LE ROLLATOR (SOUS SURVEILLANCE UNIQUEMENT POUR LINSTANT)PERIMETRE ENV 50M DIFFICILE A AUGMENTER DE PART LA DOULEUR ET LA FATIGABILITE DE LA PATIENTE.
148878	BONNE MARCHE AVEC LE ROLLATORAUGMENTATION SENSIBLE DU PERIMETRE DE MARCHE CE MOIS CI : DOULEUR NETTEMENT ATTENUEE FATIGABILITE MOINS IMPORTANTE.
148878	BONNE MARCHE AVEC LE ROLLATOR
148959	ANTALGIQUE
148974	ANTALGIQUE
148992	MASSAGE ET MOBILISATION DU MID EN PREVENTION DE TROUBLES TROPHIQUES ET DE RAIDEURS ARTICULAIRES
148992	MASSAGE ET MOBILISATION DES 2 MI EN PREVENTION DE TROUBLES TROPHIQUES ET DE RAIDEURS ARTICULAIRES
149007	ENTRETIEN DU PERIMETRE DE MARCHE
149007	ANTALGIQUE
149007	REPRISE DES SEANCES SUITE HOSP.
149007	RECUPERATION FONCTIONNELLE
149019	POURSUITE DES SEANCES DE MARCHE AFIN DEVITER UNE GRABATISATION DE CETTE PATIENTE. DIFFICULTES +++ DUES A LHUMEUR DE LA PATIENTE
149217	MAINTIEN DE LAUTONOMIE
149217	BONS
149217	ENTRETIEN DE LAUTONOMIE DE LA PATIENTE.
149217	DEGRADATION DE LA QUALITE DE MARCHE : MARCHE VOUTEE EN AVANTA VOIR
149217	DEPUIS LE PASSAGE A 3 SEANCES PAR SEMAINE AU LIEU DE 5 NETTE DEGRADATION DE LA QUALITE DE MARCHE PATIENTE SE TENANT VOUTEE EN AVANT EN PERMANENCE ET PLUS GRANDE DIFFICULTE POUR SOULEVER LES PIEDS LORS DE LA MARCHE.
149268	REEDUCATION A LA MARCHE. EXCELLENTS RESULTATS
149268	BONNE MARCHE RECUPEREE : DEBUT DE TRAVAIL DANS LES ESCALIERS (A VOIR)
149268	MAINTIEN DE LAUTONOMIE
149268	CHUTE DE MM_S EN FIN DE MOIS DE JUIN : FRACTURE DU ROCHERREPRISE DES SEANCES CE JOUR : MASSAGE DES 2 MIEVOLUTION A VOIR
149268	CHUTE DE MM_S EN FIN DE MOIS DE JUIN : FRACTURE DU ROCHERREPRISE DE LA MARCHE AU BRAS DANS LES COULOIRS
149268	BONNE RECUPERATION DE LA MARCHE CHEZ MM_S :MARCHE DANS LES COULOIRS TRES BON PERIMETRE SANS ESSOUFFLEMENT ESCALIERS.
149445	BONS
149457	RESTER AUTONOME
149463	PARTIELS
149583	PARTIELS
149583	RECUPERATION FONCTIONNELLE
149694	MAINTIEN DE LAUTONOMIE
149694	PARTIELS
157113	PATIENTE UN PEU OPPOSANTE AU DEBUT MAIS REALISE SES EXERCICES SANS PROBLEME. A MOTIVER+++
157113	BONS
157707	DIMINUER TROUBLES NEURO ET AUGMENTER POTENTIEL FONCTIONNEL (FORCE ET EQUILIBRE)
160344	BONS
160344	MAINTIEN DE LAUTONOMIE
162285	MAINTIEN DE LAUTONOMIE
162285	RECUPERATION FONCTIONNELLE
162285	ANTALGIQUE
163572	PARTIELS
163572	PARTICIPATION REDUITE ET FACULTE D ECOUTE DES CONSIGNE TRES FAIBLE
164904	COOPERE DANS SES POSSIBILITES SOULAGER LEODEME DU MS DROIT ET DES DOULEURS DU RACHIS
164904	ANTALGIQUE
165891	RECUPERATION FONCTIONNELLE
165891	PARTIELS
170760	ORDO DR_B DU 06/07/2011 PUIS 07/12/2011 PUIS 24/07/2012 ET 13/06/2013
177102	PARTIELS
179670	BONS
179763	BONS
179763	RECUPERATION FONCTIONNELLE
179763	MAINTIEN DE LAUTONOMIE
179883	BONS
179883	MAINTIEN DE LAUTONOMIE
179883	RECUPERATION FONCTIONNELLE
182376	MARCHE TOUT SEUL ACCOMPAGNE TRANSFERT DE POID JAMBE D-G TRAVAIL DE LEQUILIBRE POUR EVITER PIVOTER SUR JAMBE G;TRAVAIL DE TRIPLE FLEXION DES MI POUR AMELIORER LA MARCHE;ESCALIERS VELO POUR AMELIORER LA CONDITION PHYSIQUE GENERAL DU PATIENT PERIMETRE DE MARCHE 300 METRES.
185856	PARTIELS
186225	BONS
186225	ANTALGIQUE
188118	BONS
189660	LUTTE CONTRE LA RETROPULSION.
197973	PARTIELS
197973	MAINTIEN DE LAUTONOMIE
199851	TRAVAIL MARCHE EQUILIBRE SELON PRESCRIPTION MEDECIN. MM_B DEMANDE L ARRET DES SEANCES LE 9/09/2013 CAR SA FILLE AURAIT TROUVE "UNE PERSONNE QUI LUI FASSE TRAVAILLER LE DOS POUR LA REDRESSER".....
201096	PARTIELS
201096	MAINTIEN DE LAUTONOMIE
201096	CONTINUER A LA FAIRE MARCHER POUR ENTRETENIR LAUTONOMIE
201273	PARTIELS
201393	RECUPERER
201393	MAINTIEN DE LAUTONOMIE
201393	RECUPERATION FONCTIONNELLE
201393	PARTIELS
201411	MAINTIEN DE LAUTONOMIE
201411	BONS
201468	MAINTIEN DE LAUTONOMIE
201468	ADAPTER EN FONCTION DES SEMAINES ET DE SON ETAT
201498	MAINTIEN DE LAUTONOMIE
201498	NULS
201687	BONS
201687	MAINTIEN DE LAUTONOMIE
201807	SOUHAITERAI POUVOIR ETRE PRISE EN CHARGE LE PLUS POSSIBLE DS LA JOURNEE POUR POUVOIR MARCHER DAVANTAGE
201807	BONS
201807	MAINTIEN DE LAUTONOMIE
201813	PARTIELS
201813	MAINTIEN DE LAUTONOMIE
201861	PARTIELS
201861	MAINTIEN DE LAUTONOMIE
201900	MAINTIEN DE LAUTONOMIE
201900	ANTALGIQUE
201900	VEUT ABSOLUMENT MARCHER
201900	PARTIELS
201906	BONS
201906	EN DEMANDE
201906	ANTALGIQUE
201963	EVITER LAUGMENTATION DES RAIDEURS ARTICULAIRES
201963	INSISTER SUR LA MOBILISATION D MEMBRE SUP GAUCHE ET SURTOUT LA MAIN (MAIN EN GRIFFE)
201963	BONS
202008	GYMNASTIQUE AU FAUTEUIL ET VERTICALISATION.
202008	GYMNASTIQUE AU FAUTEUIL VERTICALISATIONET EXERCICES DEBOUT. TRES VITE FATIGUEE.
202008	GYMNASTIQUE AU FAUTEUIL VERTICALISATIONET EXERCICES DEBOUT.
202008	GYMNASTIQUE AU FAUTEUIL VERTICALISATION.
202008	GYMNASTIQUE AU FAUTEUIL VERTICALISATIONMARCHE ENTRE LES BARRES.
202008	GYMNASTIQUE AU FAUTEUIL MARCHE SUR 20METRES ENVIRON AVEC DEAMBULATEUR.
202008	GYMNASTIQUE AU FAUTEUIL.
202008	GYMNASTIQUE AU FAUTEUILET VERTICALISATION.
202008	MM_B6 SOUHAITE ARRETER LES SEANCES POUR LINSTANT...
202008	MARCHE ENTRE LES BARRES SALLE KINE EXO AU FAUTEUIL.
202020	BONS
202020	RECUPERATION FONCTIONNELLE
202020	MAINTIEN DE LAUTONOMIE
202062	INSISTER SUR LAUTOGRANDISSEMENT ET LA CORRECTION DU SCHEMA DE MARCHE
202062	BONS
202062	MAINTIEN DE LAUTONOMIE
202062	RECUPERATION FONCTIONNELLE
202062	CONSERVER PERIMETRE DE MARCHE DIMINUER TROUBLES STATIQUES
202077	. MR_C N'AVAIT PAS FAIT SA TOILETTE DONC PAS DE EANCE AUJOURDHUI.
202077	. MR_C N'AVAIT PAS FAIT SA TOILETTE DONC PAS DE SEANCE AUJOURDHUI.
202077	. MR_C A TRES BIEN MARCHE AUJOURDHUI DE SA CHAMBRE A LACCEUIL.
202077	MARCHE AVREC DES DIFFICULTEES 60 METRES ENVIRON ET BEAUCOUP DE FATIGUE.
202077	PAS VU GASTRO....
202077	MR_C A MARCHE QUELQHES METRE ASSEZ FAIBLE ET FATIGUE IL A PEUR QUE SES JAMBES NE LE SOUTIENNENT PLUS. .
202077	MR_C A MARCHE QUELQUES METRSE ASSEZ FAIBLE ET FATIGUE.TOUJOURS BEAUCOUP DE MAL A SE LEVER.
202077	MR_CN'A EU LE TEMPS DE FAIRE QUE QUELQUES METRES CAR IL A ETE INTERROMPU PAR SON EPOUSE QUI C'EST OPPOSEE A CE QUIL MARCHE .ELLE ETAIT TRES AGRESSIVE.
202077	MR_C N'ETAIT PAS PRET ..
202077	MARCHE ENVIRON 50 METRES. MR_C EST TRES FATIGUEDOULEUR REGION LOMBAIRE ET AUX JAMBES.
202077	MARCHE JUSQUAU HALL A PARTIR DE SA CHAMBRE.
202077	11H00 MR_C PRET A ALLER MARCHER MAIS SA FEMME REFUSE QUE JE LEMMENE???
202077	RECUPERATION FONCTIONNELLE
202077	AUGMENTER PERIMETRE DE MARCHE ET FORCE MUSCULAIRE
202077	TOUJOURS LE SUIVRE AVEC LE FAUTEUIL POUR SASSEOIR EN CAS DE PROBLEME
202077	BONS
202077	INSISTER SUR LA CORRECTION DES TROUBLES STATIQUES (FLESSUM DE HANCHES ET ANTEPOSITION DU TRONC +++)
202095	AUGMENTER AMPLITUD POIGNET GAUCHE
202095	INSISTER SUR LA MOBILISATION DU POIGNET GAUCHE ET LAUGMENTATION DU PERIMETRE DE MARCHE
202200	MARCHE AO REZ DE CHAUSSE .
202200	MARCHE DANS LE COULOIR EXERCICES DEBOUT A LA RAMPE ET ASSISE DANS LA CHAMBRE.
202200	MARCHE AU REZ DE CHAUSSER ET DANS LE JARDIN.
202200	MARCHE DANS LE JARDIN.
202200	GYM DANS SA CHAMBRE ET MARCHE DANS LE COULOIR.
202200	MARCHE DANS LE JARDIN .
202200	MARCHE DANS AU REZ DE CHAUSSE .
202200	MARCHE DANS LE JARDIN.
202200	MARCHE DANS AU REZ DE CHAUSSE.
202200	MARCHE DANS AU REZ DE CHAUSSETRAVAIL EQUILIBRE ET COORDINATION MOTRICE DANS SALLE KINE.
202200	MARCHE DANS LE JARDIN TRAVAIL EQUILIBRE .
202200	MARCHE DANS LE JARDIN.
202200	MARCHE AU REZ DE CHAUSSER MM_D6 ETAIT BIEN FATIGUEE AUJOURDHUI .
202200	MARCHE AU REZ DE CHAUSSER .EXERCICES .
202200	MARCHE AU REZ DE CHAUSSER .EXERCICES DEQUILIBRE DANS SALLE KINE .
202200	MARCHE DANS LE JARDIN .
202200	MARCHE DANS AU REZ DE CHAUSSEE ET EXERCICES DANS LA SALLE KINE .
202218	BONS
202218	INSISTER SUR LA MOBILISATION ET LINSTALATION AU FAUTEUIL
202218	MAINTIEN DE LAUTONOMIE
202218	ANTALGIQUE
202218	PAS EXPRIME A CAUSE DES TROUBLES COGNITIFS
202245	AMELIORER SCHEMA DE MARCHE ZT AUGMENTER FORCE MUSCULAIRE
202245	POTENTIEL FONCTIONEL EN BAISSE EN CE MOMENTACCENTUER SUR LE RENFORCEMENT MUSCULAIRE ET LE TRAVAIL DE LEQUILIBRE
202245	PARTIELS
202365	MASSAGE MEMBRES INFERIEURS ET DE LA REGION LOMBAIRE DOULEURS.
202365	MASSAGE MEMBRES INFERIEURS.
202482	MAINTIEN DE LAUTONOMIE
202482	BONS
202482	AUGMENTER FORCE MUSCULAIRE ET PERIMETRE DE MARCHE
202482	PAS TOUJOURS TRES COOPERANTE EN FONCTION DU KINE
202482	RECUPERATION FONCTIONNELLE
202515	MASSAGE MOBILISATION POSTURES MEMBRES INFERIEURS ET MARCHE DUN TRES BON PAS.
202515	MASSAGE MOBILISATION POSTURES MEMBRES INFERIEURS
202515	MASSAGE MOBILISATION POSTURES MEMBRES INFERIEURS PAS DE MARCHE PAS TRES EN FORME GASTRO..
202515	MASSAGE MOBILISATION POSTURES MEMBRES INFERIEURS MARCHE PAS TRES EN FORME GASTRO..
202515	MASSAGE MOBILISATION POSTURES MEMBRES INFERIEURS MARCHE PAS TRES EN FORME ..
202515	MASSAGE MOBILISATION POSTURES MEMBRES INFERIEURS MARCHE A LAIDE DU DEAMBULATEUR.
202515	MASSAGE MOBILISATION POSTURES MEMBRES INFERIEURS MARCHE A LAIDE DU DEAMBULATEUR PLUTOT EN FORME AUJOURDHUI.
202515	MASSAGE MOBILISATION POSTURES MEMBRES INFERIEURS MARCHE A LAIDE DU DEAMBULATEUR A BIEN AUGMENTE SON PERIMETRE DE MARCHE PLUTOT EN FORME AUJOURDHUI.
202737	MM_P ETAIT BEAUCOUP MOINS FATIGEE AUJOURDHUI MARCHE A LAIDE DE LA RAMPE ET DU KINE ET GYM AU FAUTEUIL.
202737	MM_P ETAIT BEAUCOUP MOINS FATIGEE AUJOURDHUI MARCHE DUN BON PAS A LAIDE DE LA RAMPE ET DU KINE ET GYM AU FAUTEUIL.
202737	MARCHE DUN BON PAS A LAIDE DE LA RAMPE ET DU KINE ET GYM AU FAUTEUIL.
202737	MARCHE A LAIDE DE LA RAMPE ET DU KINE ET GYM AU FAUTEUIL.
202737	MARCHE A LAIDE DE LA RAMPE ET DU KINE ET GYM AU FAUTEUIL MASSAGE REGION LOMBAIRE.
202737	MARCHE A LAIDE DE LA RAMPE ET DU KINE ET GYM AU FAUTEUIL.
202737	MARCHE A LAIDE DE LA RAMPE ET DU KINE ET GYM AU FAUTEUIL TRES FATIGUE.
202737	MARCHE A LAIDE DE LA RAMPE ET DU KINE ET GYM AU FAUTEUIL .
202737	MARCHE A LAIDE DE LA RAMPE ET DU KINE ET GYM DEBOUT ET ASSISE DANS LA SALLE KINE TRAVAIL DEQUILIBRE .
202737	MARCHE A LAIDE DE LA RAMPE ET DU KINE ET GYM DEBOUT ET ASSISE DANS LA SALLE KINE TRAVAIL DEQUILIBRE .TRAVAIL DANS LA SALLE KINE
202737	MARCHE A LAIDE DE LA RAMPE ET DU KINE ET GYM DEBOUT ET ASSISE DANS LA SALLE KINE TRAVAIL DEQUILIBRE
202782	AUGMENTER FORCE MUSCULAIRE ET PERIMETRE DE MARCHE
202782	DEBUT DES SEANCE DEPUIS LE 18 JUIN 2013. PRISE EN CHARGE 3 FOIS PAR SEMAINE. ACCENTUER SUR LAUGMENTATION DU PERIMETRE DE MARCHE ET LE TRAVAIL DE LEQUILIBRE A LA MARCHE
202782	BONS
202782	RECUPERATION FONCTIONNELLE
202782	MAINTIEN DE LAUTONOMIE
202791	MASSAGE DES GENOUX ET MEMBRES INFERIEURS . A DEMANDE APRES SA FAMILLESEMBLE BIEN PERDUE
202791	MASSAGE DES GENOUX ET MEMBRES INFERIEURS .
202791	MASSAGE DES GENOUX ET MEMBRES INFERIEURS EXERCICES MEMBRES INFERIEURS AU FAUTEUIL .
203229	MR_G2 SOUHAITE POURSUIVRE SES SEANCES CAR IL A DES DOULEURS LOMBAIRES ++ SUITE A SES SEANCES DE DIALYSE.
203229	ANTALGIQUE
203292	PARTIELS
203331	CARACTERE TRES DIFFICILE. REJET LE PLUS SOUVENT.
203331	MAINTIEN DE LAUTONOMIE
203331	PARTIELS
203331	RECUPERATION FONCTIONNELLE
203574	FATIGABLE. LES CHEVILLES SONT PARFOIS GONFLEES.SEMBLE PLUS FATIGUE DEPUIS QUELQUES TEMPS. MORAL EN BAISSE.
203574	FATIGABLE. LES CHEVILLES SONT PARFOIS GONFLEES.ACTUELLEMENT EST PLUTÔT BIEN MAIS TRAVERSE PARFOIS DES MOMENTS DE FATIGUE QUI INFLENT SUR SON MORAL.
203607	MAINTIEN DE LAUTONOMIE
203607	PARTIELS
204612	PARTIELS
204612	ANTALGIQUE
204612	RECUPERATION FONCTIONNELLE
204618	PARTIELS
204618	RECUPERATION FONCTIONNELLE
204618	BONNE RELATION MAIS FATIGUEE
204630	N APAS CONFIANCE EN ELLE;
204630	MAINTIEN DE LAUTONOMIE
204630	RECUPERATION FONCTIONNELLE
204630	BONS
204660	TRES ENDORMIE;PRESQUE ABSENTE
204660	MAINTIEN DE LAUTONOMIE
204660	PARTIELS
204660	RECUPERATION FONCTIONNELLE
204744	RECUPERATION FONCTIONNELLE
204744	BONS
204984	BONS
204984	MAINTIEN DE LAUTONOMIE
205158	PARTIELS
205158	MAINTIEN DE LAUTONOMIE
205158	RECUPERATION FONCTIONNELLE
206013	MAINTIEN DE LAUTONOMIE
206013	RECUPERATION FONCTIONNELLE
206013	BONS
212052	PARTIELS
212052	MAINTIEN DE LAUTONOMIE
212052	FORTE APPREHENSION AU CHUTE PLAIES AU TATONS
214818	BONS
214818	RECUPERATION FONCTIONNELLE
215169	MAINTIEN DE LAUTONOMIE
215169	BONS
215169	MAINTIEN DE LAUTONOMIE
215169	BONS
215169	DYSPNEE A LA MARCHE. OBLIGEE DE SARRETER APRES QUELQUES METRES
215169	DYSPNEE A LA MARCHE. OBLIGEE DE SARRETER APRES QUELQUES METRES
215169	RESTER INDEPENDANTE.NE PAS SOUFFRIR DU DOS
215169	ABSENCE DE DYSPNEE.
215169	RESTER INDEPENDANTE.NE PAS SOUFFRIR DU DOS
215169	ABSENCE DE DYSPNEE.
215169	RESTER INDEPENDANTE.NE PAS SOUFFRIR DU DOS
215169	ABSENCE DE DYSPNEE.
215874	MAINTIEN DE LAUTONOMIE
215874	RECUPERATION FONCTIONNELLE
215874	BONS
215874	ANTALGIQUE
217227	RECUPERATION FONCTIONNELLE
217227	BONS
217227	MAINTIEN DE LAUTONOMIE
217704	MARCHE +++ DANS LES COULOIRS (MM_G2 N'AIME PAS SORTIR CAR LE SOLEIL LA GENE) ET EGALEMENT ESCALIERS
217704	RECUPERATION FONCTIONNELLE
217704	REPRISE DES SEANCES DE MARCHE POST-HOSP.
217926	RECUPERATION FONCTIONNELLE
217926	BONS
218790	ANTALGIQUE
218790	PARTIELS
219897	RECUPERATION FONCTIONNELLE
221892	MAINTIEN DE LAUTONOMIE
221892	PARTIELS
224460	MAINTIEN DE LAUTONOMIE
224460	PARTIELS
224460	ANTALGIQUE
224460	DEMANDE EN MASSAGE MAIS PATIENTE PEU MOTIVEE POUR LES EXERCICES
224460	A STIMULER EN ACTIF++
225675	ANTALGIQUE
225675	MAINTIEN DE LAUTONOMIE
225675	PPOURSUITE CAR RESSENT DU SOULAGEMENT
227277	MAINTIEN DE LAUTONOMIE
227277	PARTIELS
228936	NECESSITE D ETRE VERTICALISER TOUS LES JOURS CAR NE SE DEPLACE PAS SEULE . MAINTENIR LA VERTICALISATION ET MOBILISATION DES MEMBRES INFS POUR LUTTER CONTRE L AGRAVATION DES FLEXUM ENTRAINANT UN ARRET DE LA MARCHE
228939	PARTIELS
228939	PAS DE COMMUNICATION.
228987	PAS DE DESIR PARTICULIER
229041	MASSAGES MOBILISATION PASSIVES DES MI.MARCHE AIDEE DANS LE COULOIR. EXERCICES DE GYM MI RACHIS ET MS ALLANT DANS LE SENS DE L EXTENSION DU RACHIS. MASSAGE DU RACHIS ANTALGIQUE.REEDUCATION TRES DIFFICILE A METTRE EN ŒUVRE CAR LE PATIENT REFUSE SOUVENT LES SOINS ET IL FAUT BEAUCOUP DE PSYCHOLOGIE ET DE PATIENCE POUR COMMENCER UNE SEANCE.L AUTONOMIE EST ACTUELLEMENT PRESEVEEA BESOIN D ETRE ENORME
229053	VEUT QUE LON SOCCUPE DELLE.
229104	MARCHER ETRE AUTONOME
229104	RECUPERATION FONCTIONNELLE
229104	TROUBLES COGNITIFS PRESENTS
229104	PARTIELS
229104	MAINTIEN DE LAUTONOMIE
229185	MASSAGES MI ANTALGIQUES ET CIRCULATOIRES MOBILISATION DES MI MISE EN POSITION ASSISE AU FAUTEUIL PUIS RECOUCHEE PLUS TARD
229185	PARTIELS
229185	REFUSE LES SOINS
229212	ANTALGIQUE
229272	NOMBREUX MALAISES LORS DE LA MARCHE ET REFUS FREQUENT DE KINESITHERAPIE. OBLIGATION DINSISTER++
229311	SOMNOLENTE DE PLUS EN PLUS. NECESSITE DETRE PLUS STIMULEE.
229323	ACCEPTE LE TRAITEMENT MARCHE DANS LA RESIDENCE EXERCICE DE GYM EN SALLE POUR AMELIORER LA COORDINATION DES MEMBRES ET L EQUIKIBRELE BUT EST DE MAINTENIR L AUTONOMIE POUR EVITER TOUS LES TROUBLES LIES A UN ALLITEMENT
229920	BONS
229920	CONTINUER LES SEANCES
229920	MAINTIEN DE LAUTONOMIE
230043	POURSUITE
230043	PARTIELS
230043	ANTALGIQUE
230043	RECUPERATION FONCTIONNELLE
230109	MAINTIEN DE LAUTONOMIE
230109	BONS
230109	SE MAINTENIR
230217	MM_H2 N EST PAS TRES MOTIVEE POUR FAIRE LES EXERCICES ELLE PREFERE LES MASSAGES...
230217	PARTIELS
230217	RECUPERATION FONCTIONNELLE
230397	BONS
230403	BONS
230556	MAINTIEN DE LAUTONOMIE
230574	POUR LINSTANT MR_D N'A PLUS BESOIN DE MOI;IL A FAIT DE BEAUX PROGRES.( LE 12042013)
230574	POUR LINSTANT MR_D N'A PLUS BESOIN DE MOI;IL A FAIT DE BEAUX PROGRES.
230673	NCB GAUCHE
230673	ANTALGIQUE
231027	BONS
231027	ANTALGIQUE
233442	PARTIELS
233442	CONTINUER
233442	MAINTIEN DE LAUTONOMIE
238845	MAINTIEN DE LAUTONOMIE
238845	PARTIELS
238845	RECUPERATION FONCTIONNELLE
238845	TRAVAIL TRES VARIABLE SELON LES JOURS : ALTERNANCE MARCHE (SUR 100M MAX)/MASSAGE DU DOS (QD ELLE EST AU LIT)
238845	KINESITHERAPIE RESPIRATOIRE OU MASSAGES ANTALGIQUES OU RENFORCEMENT/VERTICALISATION SELON LETAT PHYSIQUE ET MORAL
238845	ANTALGIQUE
238959	PARTIELS
241785	PAS EXPRIME A CAUSE DES TROUBLES COGNITIFS
241785	RECUPERATION FONCTIONNELLE
241785	INSISTER SUR LE RENFORCEMENT MEMBRES INF ET EQUILIBRE
241785	MAINTIEN DE LAUTONOMIE
241785	BONS
242376	ANTALGIQUE
242376	PARTIELS
242376	RECUPERATION FONCTIONNELLE
242376	LES DOULEURS CERVICALES LUI PROVOQUENT DES CEPHALEESDONC SURTOUT UNE DEMANDE DE SOULAGEMENT DES DOULEURS ET RELACHEMENT DES TENSIONS
242679	BONS
242679	MAINTIEN DE LAUTONOMIE
242700	NULS
242700	AUCUN SOUHAIT ENNONCE
242940	BONS
242940	RECUPERATION FONCTIONNELLE
245913	MAINTIEN DE LAUTONOMIE
245913	RECUPERATION FONCTIONNELLE
245913	RETROUVER UNE MARCHE AVEC CADRE.
245913	PARTIELS
245913	STIMULER+++
245979	PATIENTE N APAS CONSCIENCE D AVOIR ETE OPEREE
245979	ANTALGIQUE
245979	RECUPERATION FONCTIONNELLE
246024	RETROUVER UNE AUTONOMIE
246375	RECUPERATION FONCTIONNELLE
246375	BONS
246375	MAINTIEN DE LAUTONOMIE
246375	VEUT RETROUVER LE PLUS DAUTONOMIE POSSIBLE
246705	MASSAGE ET MOBILISATION DES MEMBRES INFERIEURS.DISPARITION DES OEDEMES
246705	BONS
246705	ANTALGIQUE
246705	PATIENTE QUI APPRECIE LES SEANCES DE KINE
246741	PATIENTE ANGOISSEE QUI A PEUR DE MARCHER
246741	MAINTIEN DE LAUTONOMIE
246741	BONS
246765	BESOIN DE STIMULATIONS ET CONSIGNES .TRES ACTIF ET VOLONTAIRE.BESOIN DE CONTINUER POUR CONCERVER ET AMELIORER LES PERFORMANCES
246765	APPRECIE ET VEUT CONTINUER CAR BESOIN DE MARCHER AV AIDES ++
246828	MAINTIEN DE LAUTONOMIE
246828	PATIENTE QUI N'A PAS TROP LE MORALSE LAISSE ALLER.STIMULATIONS+++
246828	ANTALGIQUE
246828	BONS
246957	MASSAGE+ MOBILISATION DES 4 MEMBRES POUR EVITER ESCARRES ET RETRACTIONS MUSCULAIRES
246957	BONS
247044	BONS
247044	MAINTIEN DE LAUTONOMIE
247044	PATIENTE QUI DOIT ETRE STIMULER
247083	BONS
247083	ANTALGIQUE
247128	ANTALGIQUE
247128	PATIENTE DE PLUS EN PLUS CALME
247128	BONS
247152	MAINTIEN DE LAUTONOMIE
247152	INTERET DE LA KINE POUR FACILITER LA MANUTENTION LORS DES TOILETTES ET POSITIONNEMENTS
247152	APPRECIE++ SES SEANCES ET PARTICIPE ACTIVEMENT.
247152	ANTALGIQUE
247152	PARTIELS
247164	MAINTIEN DE LAUTONOMIE
247179	PARTICIPE AV PLAISIR ET MOTIVATION
247179	BONS
247179	VEUT MARCHER++ ET OUBLIE QU ELLE NE PEUT PAS SEULE
247212	UN PEU AGITEE
247212	A L AIR D APPRECIER PARAIT TRES CONTENTE DE MARCHER
247212	PARTIELS
247212	MAINTIEN DE LAUTONOMIE
247251	BONS
247251	ANTALGIQUE
247311	RECUPERATION FONCTIONNELLE
247320	RECUPERATION FONCTIONNELLE
247320	MAINTIEN DE LAUTONOMIE
247320	PARTIELS
247320	BESOIN D ENCADREMENT AUTRE QUE LA FAMILLE TRES PRESENTE
251751	MAINTIEN DE LAUTONOMIE
251751	CERTAINS JOURS EST TROP ASTHENIQUE POUR PARTICIPER MAIS QUAND ELLE EST SUFFISAMMENT EVEILLEE ELLE PARTICIPE ET ESSAYE DE REALISER LES EXERCICES DEMANDES.
251751	PARTIELS
251751	RECUPERATION FONCTIONNELLE
254514	BONS
254514	MAINTIEN DE LAUTONOMIE
254766	TRAVAIL DE RENFORCEMENT DES MI TRAVAIL DE LA MARCHE TRIPLE FLEXION MILITAIRE SUR LE CÔTE ARRIERE TRAVAIL DE LEQUILIBRE : DESESTABILISATION APPUI MONOPODALVELOMONTEE ET DESCENTE DES ESCALIERS
257517	NULS
258129	MARCHE DANS LE COULOIR EXERCICES DE TONIFICATION A LA BARRE ET TRAVAIL DEQUILIBRE.
260295	BONS
260295	MAINTIEN DE LAUTONOMIE
260295	PAS EXPRIME A CAUSE TROUBLES COGNITIFS
260295	RECUPERATION FONCTIONNELLE
261183	PARTIELS
261183	SE PLAINT BCP DE SON DOS LORS DE LA MARCHE ET SE DIT TRES FATIGUEE.
261183	SE PLAINT BCP DE SON DOS LORS DE LA MARCHE. PATIENTE DE + EN + FATIGUEE
261183	SE PLAINT BCP DE SON DOS LORS DE LA MARCHE. PATIENTE VA MIEUX QUE LE MOIS DERNIER
261453	MAINTIEN DE LAUTONOMIE
263190	MAINTIEN DE LAUTONOMIE
263190	PARTIELS
263190	MARCHE DEVENUE IMPOSSIBLE SANS AIDE DUN CONFRERE : PATIENT VU LE PLUS SOUVENT AU LIT (MASSAGE ET MOBILISATION DES 2 MI)
263190	POURSUITE DES SOINS AU LIT : PREVENTION DES TROUBLES TROPHIQUES ET DES ENRAIDISSEMENTS ARTICULAIRES.
263190	POURSUITE DES SOINS AU LIT OU AU FAUTEUIL SI TOILETTE FAITE : PREVENTION DES TROUBLES TROPHIQUES ET DES ENRAIDISSEMENTS ARTICULAIRES. (MASSAGE ET MOBILISATION)
267339	A STIMULER POUR AUGMENTER SON PERIMETRE DE MARCHE PATIENT DE PLUS EN PLUS FATIGABLE
267621	TRAVAIL DE LEQUILIBRE ET DE TONIFICATION DES MEMBRES INFERIEURS DES CHAINES DEXTENSION. TRAVAIL VENTILATOIRE
267621	SEANCE AXEE SUR LE TRAVAIL DE DRAINAGE RESPIRATOIRE CAR ENCOMBREE JE VIENS TOUS LES JOURS
267621	PATIENTE ENCOMBREE ET ASTHME ON PARS SUR UNE SERIE QUOTIDIENNE DE DRAINAGE BRONCHIQUE ET DE TRAVAIL VENTILATOIRE
267696	PARTIELS
267696	JAMBES ENFLEES TROUBLES CIRCULATOIRES
267696	ANTALGIQUE
267696	MAINTIEN DE LAUTONOMIE
267903	MAINTIEN DE LAUTONOMIE
267903	ANTALGIQUE
267903	BONS
272595	BONS
272595	MAINTIEN DE LAUTONOMIE
273918	MAINTIEN DE LAUTONOMIE
273918	PARTIELS
278889	ACTUELLEMENT MISE EN PLACE DUNE A DEUX SEANCES DE MASSAGE EN CHAMBRE CAR LUI SOULAGE BIEN SES DOULEURS (GROSSE TENSION AU NIVEAU DU MF A DOITE)ET 2 SEANCES EN SALLE;AVEC TRAVAIL EQUILIBRE ET FORCE MUSCULAIRE ET TRAVAIL MOBILITES DE LA HANCHE AINSI QUE DE LENDURANCE . FATIGUE VITE ET DORT TOUTE LA JOURNEE DANS SON FAUTEUIL ELECTRIQUE
278913	JE REMARQUE QUE MM_C3 A DE FORTES DOULEURS DANS SON COTE DROIT (LOMBOSCIATIQUE) ET QUE SA CHEVILLE DROITE "PART" EN INVERSION DE PLUS A LA MARCHE PAS SONT ASYMETRIQUE AVEC LE PIED DROIT QUI RESTE EN AVANT
278931	LES SEANCES SONT BENEFIQUES POUR MM_C UNE STIMULATION NEUROMOTRICE ET UNE REEDUCATION INTENSIVE SONT NECESSAIRE. TRES FATIGABLE.
278931	PARTIELS
278991	ENTRETIEN ENDURANCE ET MOBILITE DES ARTICULATION STIMULATION PSYCHOMOTRICE ET NEUROLOGIQUE.ANTAGIE PONCTUELLE LORS DEPISODES DOULOUREUX DU GENOUX DROIT. TRAVAIL DE LEQUILIBRE SUR PLAT INSTABLE. PARCOUR DE MARCHE
279117	MR_G4 SEMBLE APPRECIER LA REEDUCATION. ACCEPTE DE VENIR EN SALLE PLUS FACILEMENT QUAVANT.
279117	TRES DIFFICILE EN CE MOMENT. LE PERSONNEL ME DEMANDE SIL EST POSSIBLE DE LUI METTRE UNE CONTETION AU FR(DECISION DU MEDECIN ET DE LA FAMILLE)
279117	PARTIELS
279138	APPRECIE LES SEANCES
279138	APPRECIE MA VISITE MAIS REFUS FREQUENT POUR LA VERTICALISATION
279303	N'EXPRIME PAS DE DESIR PARTICULIER MAIS SEMBLE APPRECIER MA PRESENCE.SOURIANT
279360	MM_R SEMBLE APPRECIER LA REEDUCATION.
279360	SEANCES DE KINESITHERAPIE A RENOUVELLER.
279363	JE VERTICALISE ET PARVIENS A MARCHER AVEC MM_R3 EN LA SOUTENANT.
279378	MAINTIEN DE LAUTONOMIE
279378	2 CÔTES: DEVANT SES FILLES VOLONTAIRES ... DEVANT MOI ARRETE RAPIDEMENT LES EXRCICES (DENIT DE LA DIFFICULTE) NE RESTE PAS SUR LE VELO (POURTANT N'EST PAS GENEE POUR MONTER SUR LE VELO)
279441	MAINTIEN DE LAUTONOMIE
279465	DORT BEAUCOUP
279465	MM_V3 A UN ETAT GENERAL TRES DIMINUE QUI LEMPECHE DE FAIRE DES EXECRICES. ELLE NE REFUSE PAS LES SEANCES ET APPRECIE LA COMPAGNIE MAIS A DES DIFFICULTES A REALISER LES CONSIGNES DEMANDEES.
279471	MM_W SEMBLE APPRECIER LA REEDUCATION.
279471	SEANCES DE KINESITHERAPIE A RENOUVELLER.
282147	ACTUELLEMENT TRAITEMENT DUNE LOMBALGIE SUITE A UNE GLISSADE SUR LES FESSES.
282555	MAINTIEN DE LAUTONOMIE
282630	PAS DE GROS CHANGEMENTS SINON UN ETAT GENERAL AFFAIBLI.
282867	PERIMETRE DE MARCHE EN FONCTION DE LA DOULEUR DES ULCERES
284112	BONS
284112	APRES UNE SEANCE LONGUE POUR LE REMOTIVER ET OÙ DE PLUS MR_L2 A REUSSI SURMONTER LES OBSTACLES EN SUIVANT LES DIFFERENTS CONSEILS IL A ACCEPTE DE DESCENDRE AU RESTAURANT AVEC SON APPAREIL.
284112	MAINTIEN DE LAUTONOMIE
284112	RECUPERATION FONCTIONNELLE
285078	PATIENTE ANXIEUSE QUI ACCEPTE LA REEDUCATION.
285366	IL FAUT ESSAYER DE LA LAISSEE LE PLUS LONGTEMP POSIBLE SUR SON FAUTEUIL. EVITER LE LIT CAR SA VA AGRAVE SON ESCARE.
285366	RECUPERATION FONCTIONNELLE
285684	MAINTIEN DE LAUTONOMIE
285684	TRAVAIL DE LA MARCHETRAVAIL SPECIFIQUES DES MEMBRES INFTRAVAIL DE LEQUILIBRE A LA MARCHEAUTOGRANDISSEMENT
285684	ANTALGIQUE
285684	RECUPERATION FONCTIONNELLE
285684	BONS
285684	DIMINUER DOULEURS RACHIDIENNESAUGMENTER PERIMETRE DE MARCHE
287607	RECUPERATION FONCTIONNELLE
287607	TRES VOLONTAIRE. DOIT PARFOIS ETRE FREINEE A CAUSE DE LA DYSPNEE
287607	MAINTIEN DE LAUTONOMIE
287607	BONS
287607	AUGMENTER PERIMETRE DE MARHE ET EQUILIBRE
291621	RECUPERATION FONCTIONNELLE
293832	MAINTIEN DE LAUTONOMIE
293832	PAS EXPRIME A CAUSE TROUBLE NEURO
293832	BONS
293832	RECUPERATION FONCTIONNELLE
298971	MAINTIEN DE LAUTONOMIE
298971	RECUPERATION FONCTIONNELLE
298971	BONS
299697	MAINTIEN DE LAUTONOMIE
299697	BONS
303474	RECUPERATION FONCTIONNELLE
303474	MR_G3 A BIEN PROGRESSE. IL ME RECONNAIT TRES BIEN.
303555	IMPORTANTES DOULEURS AUX GENOUX DUES PROBABLEMENT A LARTHROSE . DOULEUR DOS ENTRAINANT UNE MAUVAISE POSITION DANS SON FR (SEMI ALLONGEE). ELLE PEUT LE CORRIGER ET MALGRES PLSUIEURS ESSAIS DE FR ON A LE MEME RESULTAT. SAPPUIE SUR SON SACCRUM AU LIEU DES ISCHIONS.ATTENTION AUX RISQUES DESCARRES.
303822	ADHERE TOTALEMENT AU TRAITEMENT
303822	ANTALGIQUE
304422	MAINTIEN DE LAUTONOMIE
304422	RECUPERATION FONCTIONNELLE
305547	ANTALGIQUE
305547	RECUPERATION FONCTIONNELLE
305547	BONS
306630	MAINTIEN DE LAUTONOMIE
306630	MARCHE + EXO DEBOUT DE MUSCULATION DES MEMBRES INFERIEURS
306630	PARTIELS
306630	MAINTIEN DE SES CAPACITES
312447	PEU OU PAS DE COMMUNICATION CRIE A LA MOBILISATION DE SA MAIN G.
312684	RECUPERATION FONCTIONNELLE
312684	ANTALGIQUE
312684	VEUT RETROUVER SON AUTONOMIE ET NE PLUS SOUFFRIR
312684	MAINTIEN DE LAUTONOMIE
312684	BONS
313128	PATIENTE TRES HANDICAPEE PAR UNE APHASIE TRES MARQUEE ET TRES PERTURBANTE POUR ELLE .DES QUE LA PATIENTE STRESSE TROUBLES PHASIQUES.
313128	RETROUVER UNE AUTONOMIE PARFAITE NOTAMMENT AU NIV DE LA MARCHE . TOUJOURS DACTUALITE.
313128	PATIENTE TRES HANDICAPEE PAR UNE APHASIE TRES MARQUEE ET TRES PERTURBANTE POUR ELLE .DES QUE LA PATIENTE STRESSE TROUBLES PHASIQUES.COMMUNIQUE DE MOINS EN MOINS.
314812	BONS
314812	MAINTIEN DE LAUTONOMIE
314820	BONS
314820	RECUPERATION FONCTIONNELLE
314820	MAINTIEN DE LAUTONOMIE
314992	BONS
314992	RECUPERATION FONCTIONNELLE
314992	MR_C2 VOUDRAIT MARCHER SEUL AVEC DES CANNES CE QUI EST IMPOSSIBLE.
314992	MAINTIEN DE LAUTONOMIE
315024	MAINTIEN DE LAUTONOMIE
315024	ANTALGIQUE
315024	BONS
315036	RECUPERATION FONCTIONNELLE
315036	PARTIELS
315048	MAINTIEN DE LAUTONOMIE
315048	BONS
315060	PARTIELS
315148	ANTALGIQUE
315148	PARTIELS
315148	MAINTIEN DE LAUTONOMIE
315164	PARTIELS
315164	ANTALGIQUE
315176	BONS
315176	MAINTIEN DE LAUTONOMIE
315200	MAINTIEN DE LAUTONOMIE
315200	BONS
315200	RECUPERATION FONCTIONNELLE
315236	MAINTIEN DE LAUTONOMIE
315236	RECUPERATION FONCTIONNELLE
315236	BONS
315256	PARTIELS
315300	PARTIELS
315308	RECUPERATION FONCTIONNELLE
315308	PARTIELS
315344	RECUPERATION FONCTIONNELLE
315344	BONS
315372	RECUPERATION FONCTIONNELLE
315372	MAINTIEN DE LAUTONOMIE
315372	MR_L SE PLAINT CONSTAMENT DAVOIR LA TETE QUI TOURNE.
315388	MAINTIEN DE LAUTONOMIE
315388	RECUPERATION FONCTIONNELLE
315388	ANTALGIQUE
315388	PARTIELS
315456	MAINTIEN DE LAUTONOMIE
315456	BONS
315456	ANTALGIQUE
315468	BONS
315512	MAINTIEN DE LAUTONOMIE
315512	BONS
315668	ANTALGIQUE
315668	MAINTIEN DE LAUTONOMIE
315668	PARTIELS
315688	RECUPERATION FONCTIONNELLE
315688	PARTIELS
315688	MAINTIEN DE LAUTONOMIE
315708	BONS
315708	MAINTIEN DE LAUTONOMIE
315708	RECUPERATION FONCTIONNELLE
315708	ANTALGIQUE
315728	ANTALGIQUE
315728	MAINTIEN DE LAUTONOMIE
315728	BONS
315748	PARTIELS
315768	MAINTIEN DE LAUTONOMIE
315768	BONS
315768	ANTALGIQUE
315796	ANTALGIQUE
315796	MAINTIEN DE LAUTONOMIE
315796	PARTIELS
315828	ANTALGIQUE
315828	MAINTIEN DE LAUTONOMIE
315828	BONS
315836	PARTIELS
315836	ANTALGIQUE
316592	MARCHE CORRECTE AI MONTRER AUX AS COMMENT JE LA LEVAIS ET FAISAIS MARCHER EN LUI DONNANT DES IMPULSIONS LATERALES
316592	VU EN CHAMBRE POUR ELECTRO ET MARCHE EQUILIBRE DANS COULOIR
316592	REPRISE DE LA MARCHE OK AUJOURDHUI APRES LA SEMAINE DALITEMENT
316592	VU AU LIT
316592	VU APRES SA TOILETTE FATIGUEE
316592	ALGIQUE CE JOUR TRANSFERT ET MARCHE PLUS LENTE ELECTRO ANTALGIQUE SUR SES DOULEURS
316592	ACCEPTE MES SEANCES LELECTRO THERAPIE ANTALGIQUE ET DECONTRACTURANTE DES MEMBRES INFS SEMBLE LA SOULAGER
316592	BONS
316784	MARCHE ENTRE LES BARRES OK
316784	VU AU RDC
316784	DESCENDU AU RDC APRES SEANCE
316784	BONS
316836	IL EST PLUS COOPERANT IL ACCEPTE LA SEANCE MAIS SA MALADIE SEMBLE AVANCER ET RALENTIR CHACUN DE SES PAS
316836	MALADIE SEMBLE AVANCER ET RALENTIR CHACUN DE SES PAS
316912	ANTALGIQUE
316912	MAINTIEN DE LAUTONOMIE
316912	PARTIELS
317252	AI PREVENU SON FILS QUE CARTE VITALE RETROUVEE
317252	MARCHE AVEC APPUI BARRE ET MON AIDE DEMI COULOIR GYM DOUCE APPRENTISSAGE DE QQ EXOS A REALISER AU FAUTEUIL OU AU LIT
317252	SE DEPLACER SEUL QUE CE SOIT EN FAUTEUIL ROULANT OU EN MARCHANT
317316	MAINTIEN DE LAUTONOMIE
317316	BONS
318060	ANTALGIQUE
318060	MAINTIEN DE LAUTONOMIE
318148	ESSAIE DE SE LEVER EN PEMANENCE.RISQUE MAJEUR DE CHUTEMISE EN PLACE DUNE CONTENTION AU FAUTEUIL.
318528	DOIT ETRE STIMULEE++ CAR ASTHENIQUE ET FATIGUEE DE PLUS EN PLUS. NE REFUSE JAMAIS LES SEANCES ET DEMANDE QUAND EST CE QUE LE KINE PASSE TOUTE LA JOURNEE.
318948	PARTIELS
320816	CONSERVER PERIMETRE DE MARCHEAUGMENTER EQUILIBRECORRIGER LES TROUBLES STATIQUES
320816	RECUPERATION FONCTIONNELLE
320816	BONS
320816	MAINTIEN DE LAUTONOMIE
321204	RECUPERATION FONCTIONNELLE
321204	SEMBLE SE FATIGUER. PARFOIS DEFAITISTE.
321976	PATIENTE VOLONTAIRE MALGRES SESPROBLEME COGNITIFS VOULANT RECUPERER SA MARCHE SEULE
321976	RECUPERATION FONCTIONNELLE
321976	MAINTIEN DE LAUTONOMIE
321976	ANTALGIQUE
323284	MAINTIEN DE LAUTONOMIE
323284	TRES DEMANDEUSE DE POUVOIR SE MOUVOIR SANS AIDE EXT.
323284	OK AGREABLE DE TRAVAILLER AVEC UNE PERSONNE QUI VEUT SE BOUGER
323284	OK AGREABLE DE TRAVAILLER AVEC UNE PERSONNE QUI VEUT SE BOUGER RISQUE DE CHUTES
323284	BONS
323284	RECUPERATION FONCTIONNELLE
326860	MAINTIEN DE LAUTONOMIE
326860	CONTINUER LES MOBILISATIONS DES 4 MEMBRES ET LA KINE RESPIRATOIRE.
326860	ANTALGIQUE
326956	NULS
328348	PATIENTE TRES MOTIVE SE PLAINT SOUVENT DE TETE QUI TOURNE
328348	HEMATOME CUISSE GAUCHE FACE LATERO EXTERNE ET CREU POPLITE DOULEUR 5/10 LORS DUN APPUI DESSUS.
329728	RECUPERATION FONCTIONNELLE
329728	MAINTIEN DE LAUTONOMIE
329728	ETRE PLUS AUTONOME
329728	BONS
329728	A STIMULER CAR EST PARFOIS DANS LOPPOSITION
334076	PARTIELS
338092	PARTIELS
340168	BONS
340168	RECUPERATION FONCTIONNELLE
340168	MAINTIEN DE LAUTONOMIE
340168	AUGMENTER PERIMETRE DE MARCHE ET EQUILIBRE
343092	ANTALGIQUE
343092	MAINTIEN DE LAUTONOMIE
343092	BONS
345196	BONS
345196	RECUPERATION FONCTIONNELLE
345196	A STIMULER +++
345196	MAINTIEN DE LAUTONOMIE
345196	PAS EXPRIME
345368	MAINTIEN DE LAUTONOMIE
345712	ASSEZ VOLONTAIRE A PARTIR DU MOMENT OU ON RESPECTE SA FATIGUE ET SEES ENVIES
347088	ANTALGIQUE
347088	MARCHE
347088	RECUPERATION FONCTIONNELLE
347088	ANTALGIQUE
347088	RECUPERATION FONCTIONNELLE
347088	RECUPERATION FONCTIONNELLE
347088	ANTALGIQUE
347088	MARCHE
347088	MARCHE
347088	MARCHE
347088	ANTALGIQUE
347088	RECUPERATION FONCTIONNELLE
348324	PARTIELS
348904	MAINTIEN DE LAUTONOMIE
349536	CONSERVER PERIMETRE DE MARCHE ET AUTONOMIE
349536	RECUPERATION FONCTIONNELLE
349536	MAINTIEN DE LAUTONOMIE
349536	BONS
349536	ANTALGIQUE
349536	ADAPTER LES EXERCICES EN FONCTIONS DES DOULEURS DU GENOU
351256	DIMINUTION DES DOULEURS LOMBAIRES
351256	ANTALGIQUE
351256	BONS
351256	MAINTIEN DE LAUTONOMIE
351372	AGRESSIVE PAR MOMENT
351372	MAINTIEN DE LAUTONOMIE
351372	PARTIELS
355952	RECUPERATION FONCTIONNELLE
355952	MAINTIEN DE LAUTONOMIE
355952	BONS
355952	MASSAGES DE LA CC ET DES CEINTURES POUR DOULEURS RECURRENTES.
355952	LES DOULEURS ONT DISPARU.LA POSITION EST TOUJOURS TETE EN AV
357448	MAINTIEN DE LAUTONOMIE
358644	PATIENTE AYANT PERDUE SON AUTONOMIE FAYTEUIL ROULANT
359000	MAINTIEN DE LAUTONOMIE
366956	PARTIELS
366956	PARTIELS
366956	ANTALGIQUE
366956	MAINTIEN DE LAUTONOMIE
366956	ANTALGIQUE
366956	ANTALGIQUE
366956	PARTIELS
366956	PARTIELS
366956	ANTALGIQUE
366956	MAINTIEN DE LAUTONOMIE
366956	RECUPERATION FONCTIONNELLE
366956	RECUPERATION FONCTIONNELLE
366956	RECUPERATION FONCTIONNELLE
366956	PARTIELS
366956	MAINTIEN DE LAUTONOMIE
366956	PARTIELS
366956	MAINTIEN DE LAUTONOMIE
366956	MAINTIEN DE LAUTONOMIE
366956	RECUPERATION FONCTIONNELLE
366956	RECUPERATION FONCTIONNELLE
366956	ANTALGIQUE
366956	MAINTIEN DE LAUTONOMIE
366956	PARTIELS
366956	RECUPERATION FONCTIONNELLE
366956	MAINTIEN DE LAUTONOMIE
366956	ANTALGIQUE
366956	ANTALGIQUE
366956	RECUPERATION FONCTIONNELLE
368248	ANTALGIQUE
368624	MAINTIEN DE LAUTONOMIE
368624	PATIENTE PAS TOUJOURS DECIDEE
368624	BONS
370592	BONS
370592	MAINTIEN DE LAUTONOMIE
378564	MARCHE AUTONOME
378564	MAINTIEN DE LAUTONOMIE
378564	PARTIELS
378924	ANTALGIQUE
379292	BONS
379292	MAINTIEN DE LAUTONOMIE
379292	ANTALGIQUE
381392	BONS
381392	MM_V A BESOIN DETRE RASSUREE ET STIMULEE
381392	ANTALGIQUE
381392	RECUPERATION FONCTIONNELLE
382536	MAINTIEN DE LAUTONOMIE
382536	RECUPERATION FONCTIONNELLE
382536	MM_S2 EST DE PLUS EN PLUS DIFFICILE A MOTIVER ELLE SOUFFRE TROP DE SES PROBLEMES DIGESTIFS ET NE SOUHAITE QUE RAREMENT SE LEVER. IL EST DIFFICILE DE TRAVAILLER SI LA COOPERATION N'EST PAS DE MISE CEPENDANT JE VAIS LA VOIR SYSTEMATIQUEMENT POUR LUI PROPOSER LES SOINS ET SAVOIR COMMENT ELLE SE PORTE
384076	REPRENDRE DE L ASSURANCE A LA MARCHE
384076	BONS
384076	MAINTIEN DE LAUTONOMIE
384076	RECUPERATION FONCTIONNELLE
385068	PARTIELS
385068	REFUS DE MOINS EN MOINS FREQUENT
385068	MAINTIEN DE LAUTONOMIE
385068	NE VEUX RIEN FAIRE
387744	RECUPERATION FONCTIONNELLE
387744	MAINTIEN DE LAUTONOMIE
387744	ANTALGIQUE
389164	MARCHE UN PEU PLUS DIFFICILE CES DERNIERS TEMPS IL FAUT EN PERMANENCE LUI DIRE DE LEVER LE PIED DROIT AU NIVEAU DE LEPAULE POURSUITE DE LA MOBILISATION PASSIVE ET DU TRAVAIL ACTIF DU BRAS ET DE LAVANT BRAS. TOUJOURS VOLONTAIRE QUAND ELLE SEST REVEILLEE.
389164	UN PEU MIEUX CES DERNIERS TEMPS MAIS IL FAUT EN PERMANENCE STIMULER POUR LA MARCHE EN PARTICULIER POUR LE PIED DROIT AU NIVEAU DE LEPAULE RAS POURSUITE DE LA MOBILISATION PASSIVE ET DU TRAVAIL ACTIF DU BRAS ET DE LAVANT BRAS. TOUJOURS VOLONTAIRE QUAND ELLE SEST REVEILLEE.
389164	CHUTE AVANT HIER AYANT ENTRAINE DOULEUR DU GENOU AVEC IMPOSSIBILITE DEXTENSION COMPLETE. OBJECTIFS : SEDATION DE LA DOULEUR RECUPERATION DES AMPLITUDES ARTICULAIRES ET QUAND CELA SERA POSSIBLE VERTICALISATION.
389164	LA CHUTE DU MOIS DERNIER AVAIT ENTRAINE UNE FRACTURE TIBIA IMMOBILISATION PAR ATTELLE DE ZIMMER. PENDANT LE MOIS DERNIER MASSAGE MOBILISATION DOUCE DU MID POUSUITE DE LA MOBILISATION DES MEMBRES SUP. DES LAUTORISATION SUITE AU CONTROLE RADIO LES OBJECTIFS SERONT : LA RECUPERATION DES AMPLITUDES ARTICULAIRES LE RENFORCEMENT MUSCULAIRE ET LA VERTICALISATION POUR RECUPERER LA MARCHE SI POSSIBLE (
389164	LE CONTROLE RADIO N'A PAS PERMIS LAPPUI DONC POURSUITE DE LA MOBILISATION PASSIVE RECUPERATION QUASI COMPLETE DES AMPLITUDE DU GENOU. TRAVAIL ACTIF DES MEMBRES INFERIEURS EN STATIQUE. VERROUILLAGE DES GENOUX ACQUIS. POURSUITE DE CE PROTOCOLE JUSQUA LAUTORISATION DE LAPPUI.
389164	REPRISE DE LAPPUI AUTORISE DEPUIS HIER ESSAI DE MARCHE TRES CONCLUANT. MM_D8 REMARCHE PRESQUAUSSI BIEN QUAVANT CETTE FRACTURE SANS DOULEUR. MANQUE DEQUILIBRE MAIS BIEN CORRIGE AVEC LAIDE DUNE TIERCE PERSONNE. OBJECTIF A VENIR AMELIORER LA QUALITE DE MARCHE ET LEQUILIBRE ( )
391548	RECUPERATION FONCTIONNELLE
391548	POURSUITE DE LA PC
391548	PARTIELS
391548	IDEM FAMILLE
394372	TRAVAIL DE LA MARCHE AVEC DEAMBULATEURTRAVAIL SPE DES MEMBRES INFTRAVAIL DE LEQUILIBRE A LA MARCHE
394372	BONS
394372	DIMINUER DOULEURSAUGMENTER PERIMETRE DE MARCHE
394372	RECUPERATION FONCTIONNELLE
394372	MAINTIEN DE LAUTONOMIE
401288	AMELIORATION ALGIQUE AUTONOMIE
401288	BONS
401288	RECUPERATION FONCTIONNELLE
401288	ANTALGIQUE
403680	RECUPERATION FONCTIONNELLE
403680	AUTINOMIE
403680	HANCHE FRAGILE. AI CONSEILLE LA PRUDENCE +++ PENDANT LES 6 SEMAINES APRES CHURTE
410760	BONS
410760	PARTICIPATIVE ET ACTIVE
410760	MAINTIEN DE LAUTONOMIE
411000	SEMBLE MOTIVEE ET COMPLIANTE LORS DES SEANCES DE REEDUCATION. DOIT ETRE LUDIQUE POUR CONSERVER SON ATTENTION
413488	ANTALGIQUE
413488	TRAVAIL DE REMISE EN CHARGE COMPLETE AIDE A LA MARCHE AVEC REEDUCATION DE LA MARCHE PASSAGE DU PAS LONGUEUR DU PAS ETCGARDER TABLETTE AU FAUTEUIL
416556	MAINTIEN DE LAUTONOMIE
416556	PARTIELS
417924	MAINTIEN DE LAUTONOMIE
417924	BONS
419004	BONS
419004	RESIDENTE QUI AIME QUON SOCCUPE DELLE.AIME MARCHER
419004	MAINTIEN DE LAUTONOMIE
419004	MAINTIEN DE LAUTONOMIE
419004	BONS
419004	RESIDENTE QUI AIME QUON SOCCUPE DELLE.AIME MARCHER
421240	MAINTIEN DE LAUTONOMIE
421240	AUGMENTER PERIMETRE DE MARCHE
424036	ANTALGIQUE
431412	ANTALGIQUE
431412	MOBILISATION DE MAINTIENT ET DE CONFORT
433340	BONS
433340	MAINTIEN DE LAUTONOMIE
433340	IMPOSSIBLE A EVALUER.
437172	ANTALGIQUE
437172	MAINTIEN DE LAUTONOMIE
437172	PARTIELS
437172	PREVOIR UN RENOUVELLEMENT DES SEANCES LA PATIENTE A TENDANCE A REGRESSER AU NIV DE LA MARCHE SI ON ARRETE LES SOINSRISQUE DE NE PLUS MARCHER DU TOUTDE NE PLUS FAIRE SES TRANSFERTS
438144	BONS
438144	MAINTIEN DE LAUTONOMIE
438144	CONSERVER PERIMETRE DE MARCHE ET AUGMENTER EQUILIBRE
438144	RECUPERATION FONCTIONNELLE
441644	MAINTIEN DE LAUTONOMIE
441644	PAS EXPRIME
441644	BONS
441644	TRAVAIL DES DIFFERENTS TYPES DE MARCHETRAVAIL DE LEQUILIBRE.TRAVAIL SPECIFIQUES DES MEMBRES INFESCALIERS: 1 A 2 ETAGES
441644	RECUPERATION FONCTIONNELLE
441644	TRAVAIL DES DIFFERENTS TYPES DE MARCHETRAVAIL DE LEQUILIBRE.TRAVAIL SPECIFIQUES DES MEMBRES INFESCALIERS: 1 A 2 ETAGES EN FONCTION DE LA DYSPNEE
441776	BONS
441776	RECUPERATION FONCTIONNELLE
441776	MAINTIEN DE LAUTONOMIE
444688	SA FILLE ME DEMANDE SURTOUT DENTRETENIR LA MARCHE.
444688	PARTIELS
444688	MAINTIEN DE LAUTONOMIE
444688	RECUPERATION FONCTIONNELLE
445980	DE PLUS ELLE SE PLAINT DUNE DOULEUR DU GENOU DT AYANT DEBUTE DEPUIS SON ARRIVEE ET QUELLE ATTRIBUT A LA LITERIE.
445980	RECUPERER AUTONOMIE A LA MARCHE ET SEDATION DES DIFFERENTES DOULEURS.
445980	RECUPERATION FONCTIONNELLE
445980	MAINTIEN DE LAUTONOMIE
448924	ANTALGIQUE
448924	MAINTIEN DE LAUTONOMIE
448924	RECUPERATION FONCTIONNELLE
448924	PARTIELS
451292	ANTALGIQUE
451292	RECUPERATION FONCTIONNELLE
451292	BONS
452492	PARTIELS
452492	BONS
455672	BONS
460592	MORPHOSTATIQUE MS DROIT: FLEXION COUDE FLEXION POIGNET FLEXION DE LENSEMBLE DES DOIGTS (MCP IPP IPD) ET POUCE FERME/ADD.PAS DE DEFICIT ARTICULAIRE MAIS MOBILISATIONS PASSIVES DU MS DROIT DIFFICILES MARQUEES PAR DES TREMBLEMENTS/SPASTICITE NOTAMMENT AU NIVEAU DES FLECHISSEURS DU COUDE DU POIGNET ET DES DOIGTS.MOBILISATIONS ACTIVES DES MS MARQUEES PAR DES TREMBLEMENTS DACTION.
460728	LARRET DU TRAITEMENT SIMPOSE DONC POUR LE MOMENT CEPENDANT LA PARTICIPATION AUX SEANCES DE KINE LUI EST TOUJOURS PROPOSEES 3 FOIS PAR SEMAINE JUSQUA RETROUVER LADHESION DE LA PATIENTE.
460728	DEPUIS LE MOIS DE JUILLET REFUS QUASI SYSTEMATIQUE DE PARTICIPER AUX SEANCES DE KINE.
460728	MAINTIEN DE LAUTONOMIE
460728	BONS
470124	BONS
470124	MAINTIEN DE LAUTONOMIE
476620	MAINTIEN DE LAUTONOMIE
476620	BONS
476620	CONTINUER
477648	LE PATIENT EST TRES DIFFICILE A MOTIVER...
479984	PARTIELS
479984	MAINTIEN DE LAUTONOMIE
479984	IMPOSSIBLE DE CONNAITRE SON AVIS; LA COMMUNICATION AVEC MR_K EST TRES LIMITEE; REPOND PARFOIS OUI OU NON A DES CONSIGNES SIMPLES.
480296	BONS
485468	MAINTIEN DE LAUTONOMIE
488280	BONS
488280	RECUPERATION FONCTIONNELLE
488280	MAINTIEN DE LAUTONOMIE
488296	BONS
488296	VERTICALISATION BARRES PARALLELESTRAVAIL ACTIF CONCENTRIQUE MEMBRE INF DROITTRAVAIL STATIQUE MEMBRE INF GAUCHE
488296	MAINTIEN DE LAUTONOMIE
488296	RECUPERATION FONCTIONNELLE
488296	ANTALGIQUE
488296	CONSERVER LA STATION DEBOUT ET LA FORCE MUSCULAIRE EN VUE DE LA REPRISE DE LA MARCHE
488320	PARTIELS
488320	MAINTIEN DE LAUTONOMIE
490312	BONS
490312	MAINTIEN DE LAUTONOMIE
490312	RECUPERATION FONCTIONNELLE
493112	MAINTIEN DE LAUTONOMIE
494840	PARTIELS
494840	MAINTIEN DE LAUTONOMIE
500392	MAINTIEN DE LAUTONOMIE
500392	RECUPERATION FONCTIONNELLE
500392	AUGMENTER PERIMETRE DE MARCHE ET EQUILIBRE
500392	BONS
500392	ATTENTION LORS DES 1/2 TOUR ET DES PASSAGES ETROITS -> AUGMENTATION DU RISQUE DE CHUTE
506928	BONS
511396	SEMBLE UN PEU DEMOTIVEE CAR SES PROGES STAGNENT ET SON MARIS LUI CREE DES OUCIS (SEJOURS A LHOPITAL)
511396	PARTIELS
511396	COMPLIANTE
511396	REFUS DE LA PSYCHOMOTRICITE POURTANT IMPORTANTE POUR SON SHEMA CORPOREL ET SA SENSATION DAPPUI
511956	PARTIELS
514612	RESULTAT PARTIEL DU A UN ALLITEMENT PROLONGE ET ISOLEMENT
514612	PM DU 15/10/12
514612	PARTIELS
514612	MAINTIEN DE LAUTONOMIE
517064	ANTALGIQUE
517988	MOTIVE CONTENT DE REMARCHER SOUHAITE ENCORE PROGRESSER
527132	RECUPERATION FONCTIONNELLE
527132	ANTALGIQUE
528712	ANCIENNE DANSEUSEIMPORTANTE DENUTRITION
530116	PARTIELS
530116	NE PAS AVOIR MAL SINON REFUE DE MARCHER
530116	MAINTIEN DE LAUTONOMIE
531100	BONS
531100	MAINTIEN DE LAUTONOMIE
531100	RECUPERATION FONCTIONNELLE
531100	SE DEPLACER SEULE
532452	BONS
532452	MAINTIEN DE LAUTONOMIE
535844	TRES COMPLIANTE AU TRAITEMENT
535844	RECUPERATION FONCTIONNELLE
535844	BONS
535992	ENERVE CAR VEUT SORTIR NE COMPREND PAS CE QUIL FAIT ICIJE PROPOSE DE LACCOMPAGNER A LANIMATION DU MATIN MAIS DIFFICILE A METTRE EN PLACE (TOILETTE ET ALIMENTATION A COORDONNER PUIS BRANCARDAGE)
535992	MOINS COMPLIANT QUAVANT SOUVENT MAINTENANT REFUSE LES SEANCES MEME SI IL SEMBLE COMPRENDE QUE CA LUI SERT BEAUCOUP POUR SON ETAT ACTUEL.JE SOULEVE LEVENTUALITE DE LA MISE EN PLACE DUN FR CKLASSIQUE POUR QUIL AIT UNE MEILLEUR AUTONOMIE ET FAIRE TRAVAILLER SES BRASLORSQUIL N'EST PAS ALIMENTE.JE PENSE QUIL SERAIT BON DE LEN CONVAINCRE.
537024	PM DR_H POUR UN MOIS : MARS 2013
537024	PARTIELS
537024	MAINTIEN DE LAUTONOMIE
539228	MAINTIEN DE LAUTONOMIE
539228	RECUPERATION FONCTIONNELLE
539228	PARFOIS ESSOUFFLEE ET TRAINE UN PEU LES PIEDS
539228	BONS
539636	REPRISE DE LA MARCHE SANS AIDE POUR AUTONOMIE COMPLETE CE QUI SEMBLE POSSIBLE
541396	MAINTIEN DE LAUTONOMIE
541396	BONS
541396	SEMBLE COMPLIANTE AUX SEANCES.
541860	DEROULEMENT DES SEANCES DE REEDUCATION:MASSAGE DORSO LOMBAIRE AVEC DU GEL KETUM EXERCICES MUSCULAIRES DEBOUT AXE SUR LE RENFORCEMEMENT DES MUSCLES SPINAUX PROFONDS POUR PREVENIR LES TRAVAIL DEQUILIBRATION MARCHE ET ESCALIER LORSQUE MM_D N'EST PAS TROP FATIGUE. BONNE PARTICIPATION ET FAIT EGALEMENT SES EXERCICES SEULE LE MATIN POUR FACILITER LECHAUFFEMENT ARTICULAIRE
541860	ANTALGIQUE
541860	PARTIELS
543044	MAINTIEN DE LAUTONOMIE
543044	RECUPERATION FONCTIONNELLE
543044	SE DRESSER + FACILEMENT ET REMISE A LA MARCHE
543044	PARTIELS
543044	MARCHE IMPOSSIBLE
543044	NEANT
543784	MAINTIEN DE LAUTONOMIE
543784	ANTALGIQUE
543784	ADHESION TOTALE
545156	EN DEMANDE +++
545728	RECUPERATION FONCTIONNELLE
545728	PARTIELS
548160	ELLE A CONSCIENCE QU ELLE N ARRIVE PAS A MARCHER MAIS SEMBLE ESSAYER POUR NOUS FAIRE PLAISIT !!!
548160	PARTIELS
550428	RECUPERATION FONCTIONNELLE
559568	BONS
559740	MAINTIEN DE LAUTONOMIE
559740	PARTIELS
560744	DIMINUER LES DOULEURS LUI FAIRE ACQUERIR PLUS DASSURANCE A LA MARCHE EN AMELIORANT LEQUILIBRE ET LENDURANCE MUSCULAIRE
561608	RESIDENT VOLONTAIRE POUR CONTINUER LES MASSAGES
561640	ANTALGIQUE
562688	BONS
562688	RECUPERATION FONCTIONNELLE
562688	MARCHER SEULE.
563504	BONS
563504	AUGMENTER EQUILIBRE ET DIMINUER DOULEURS EPAULE ET GENOU DROIT
563504	MAINTIEN DE LAUTONOMIE
563504	TRAVAIL DES DIFFERENTS TYPES DE MARCHE TRAVAIL DE LEQUILIBRE A LA MARCHEESCALIERS 1 ETAGE TRAVAIL SPE DES MEMBRES INFPHYSIOTHERAPIE EPAULE DROITE
563504	RECUPERATION FONCTIONNELLE
564116	ANTALGIQUE
564116	MAINTIEN DE LAUTONOMIE
565148	BONS
565148	MAINTIEN DE LAUTONOMIE
565820	PATIENT TOUJOURS INDECIS QUANT A SAVOIR SON DESIR : QQFOIS MASSAGE DU RDL QUI SELON LUI LEMPECHE DE MARCHER (DOULEUR) QQFOIS MASSAGE DE LEPAULE G QUI LEMPECHE DUTILISER SA CANNE ET DAUTRES FOIS MARCHES + EXERCICES A LA RAMPE : A VOIR AU JOUR LE JOUR.
565820	DESIR DU PATIENT DIFFICILEMENT COMPREHENSIBLE : VEUT POURSUIVRE LES SEANCES MAIS PAS EN CHAMBRE COMME LE MOIS PRECEDENT MAIS NE DESCEND QUE QUELQUES MINUTES AVANT LE REPAS ET NE SOUHAITE PLUS TRAVAILLER CAR C'EST TROP TARD ET CELA PEUT LUI COUPER LAPETIT !!CHUTE EN FIN DE MOIS : REPRISE DES MASSAGES DU RDL EN CHAMBRE A 9H45 (!)
565820	MASSAGE DU RDL EN CHAMBRE CE MOIS CI. RAS
565820	MASSAGE DES 2 MI + RDL + EPAULE DTE A LA DEMANDE
565820	MASSAGE DES 2 MI. OBTENTION EN FIN DE MOIS DUNE GENOUILLERE DE MAINTIEN QUI SELON MR_T2 EST EFFICACE CONTRE LA DOULEUR.
566488	ANTALGIQUE
566488	DESIR POUVAOIR REMARCHER SEUL
566488	DESIR POUVOIR REMARCHER SEUL
566488	RECUPERATION FONCTIONNELLE
567720	PARTIELS
567720	RECUPERATION FONCTIONNELLE
567720	PROGRESSER
567720	MAINTIEN DE LAUTONOMIE
567864	VEUT RECUPERER TRES FATIGUEE
567864	BESOIN DE STIMULATIONS POUR RETROUVER SES PERFORMANCES.
572716	BONS
574156	MAINTIEN DE LAUTONOMIE
574156	PASSE PAR DES MOMENTS DABATTEMENT. SOUFFFRE PARFOIS DU DOS: EPAULES ET CV
574424	DIFFICULTE DE COMPREHENSION DES ORDRES SIMPLES.GROS PB DE VEROUILLAGE DES GENOUX; RISQUE DE CHUTE IMPORTANT A SURVEILLER
574632	MAINTIEN DE LAUTONOMIE
575160	MAINTIEN DE LAUTONOMIE
575160	OK POUR POURSSUITE DES SEANCES FAMILLE AUSSI OK
575160	EXELLENT CONTACTE AVEC LA PATIENTE ET SA FAMILLE
575160	RECUPERATION FONCTIONNELLE
575160	PARTIELS
575160	EXELLENT CONTACTE AVEC LA PATIENTE
575160	OK POUR POURSSUITE DES SEANCES
576588	BONS
576588	TROUBLES MNESIQUES DE PLUS EN PLUS IMPORTANTS
576588	MAINTIEN DE LAUTONOMIE
579872	BONS
579872	MAINTIEN DE LAUTONOMIE
581068	BONS
581296	PATIENTE SOUVENT OPPOSANTE TENDANCE A RESTER AU LIT. A STIMULER+++.
581296	PARTIELS
581324	MOBILISATIONS PASSIVE ET ACTIVE DOUCES DES MEMBRES SUP EN PARTICULIER DOIGTS.GYMNASTIQUE ACTIVE DES MEMBRE'S INFS ASSISE ET DEBOUT MARCHE AU CADRE EN FONCTION DE LESSOUFLEMENT ET DE LA FATIGUE DE LA PATIENTE.ELECTROSTIMULATION ANTALGIQUE QUAND LES DOULEURS EMPECHENT UNE REEDUCATION ACTIVE
581336	ANTALGIQUE
581336	PATIENT AFFAIBLI DESORIENTE. LE PB DES DOULEURS N'EST TJS PAS RESOLU ET NS N'AVONS TJS PAS DE DIAGNOSTIC QUANT AU PROBLEME.
581336	BCP MOINS ALGIQUE DS LENSEMBLE. CONTINUE DE SE PLAINDRE DU DOS ET DU GENOU DROIT MAIS BCP PLUS GERABLE
581356	APPRENTISSAGE AUTONOMIE AU FAUTEUIL EN COURS DACQUISITION.A ENCORE DU MAL A TOURNER
581492	PARTIELS
581556	BONS
581940	MAINTIEN DE LAUTONOMIE
581940	BONS
582136	VEUT RESTER AU FAUTEUIL ROULANT NE VEUT PLUS SE LEVER OPPOSANTE A LA SEANCE DR KINE NEGOTIATIONS +++
582192	MAINTIEN DE LAUTONOMIE
582192	BONS
582468	PLUTOT MOTIVEE
582600	ANTALGIQUE
582652	VOLONTAIRE
582652	VOLONTAIRE MEILLEURE FORME CE MOIS CI
582660	DOUTES SUR LA POSSIBILITE DE PROGRESBONNE PARTICIPATION
582660	FRACTURE MAJEUR DDOUTES SUR LA POSSIBILITE DE PROGRESBONNE PARTICIPATION
582676	PATIENT VOLONTAIRE. VA BIEN EN CE MOMENT. BONNA PARTICIMATION EN KINE.
582700	OBJECTIFS HORS D ATTEINTESBONNE PARTICIPATION TRES INQUIET A PROPOS DE SA CHIRURGIE A VENIR
582700	OBJECTIFS HORS D ATTEINTESBONNE PARTICIPATION A BIEN SUPORTE LA CHIRURGIEREPRISE DES SEANCESAU RETOUR DE L HOPITAL
582724	LES OBJECTIFS SONT REALISABLESBONNE PARTICIPATION
582724	BONNE PARTICIPATION
582796	PARTIELS
582804	MARCHE
582812	PERTE DE POIDS RENDANT LA PATIENTE PLUS FAIBLE.
582812	PERTE DE POIDS RENDANT LA PATIENTE PLUS FAIBLE. PERFUSION ET SONDE URINAIRE RENDANT LES MANIPULATIONS ENCORE PLUS DIFFICILES.
582812	PATIENTE ENCORE PLUS DESORIENTEE SUITE A SON RETOUR DHOSPITALISATION.
582812	ANTALGIQUE
582812	RECUPERATION FONCTIONNELLE
582824	QUELQUES FOIS ELLE EST OPPOSANTE
582852	MARCHE AU ROLLATEUR 2 ROUESPDM 50M
582852	AMELIORATIONCE MOIS CIBONNE PARTICIPATION
582852	AMELIORATIONCE MOIS CIBONNE PARTICIPATIONNE SE LEVE PAS SEULE DU FAUTEUIL
582876	ATTITUDE TRISTE A L IMPRESSION DE PERDRE SON BRAS DROIT NON OBJECTIVE SUR BILAN
583016	PARTIELS
583016	RAREMENT MOTIVEE POUR LA REEDUCATION ET LA MARCHE
583016	FATIGUEE++ DEPUIS LA DERNIERE HOSPITALISATION
583016	FATIGUEE++ DEPUIS LE RETOUR DHOSPITALISATION
583016	MAINTIEN DE LAUTONOMIE
583016	TJS FATIGUEE DEPUIS LA DERNIERE HOSPITALISATION
583016	RECUPERATION FONCTIONNELLE
583088	RECUPERATION FONCTIONNELLE
583088	BONS
583116	MOINS SOMNOLENTE PDM 50M
583184	PATIENTE TRES DESORIENTEE MAIS APPRECIE DE VENIR EN KINE.
583236	BONNE PARTICIPATION
583236	BONNE PARTICIPATIONATTITUDE TRISTE(CE QUI NE LUI RESSEMBLE PAS)
583244	PARTIELS
583244	MARCHE
583244	RECUPERATION DIFFICILE
583244	RECUPERATION FONCTIONNELLE
583244	RECUPERATION DIFFICILEATTITUDE TRISTE
583244	MARCHE
583244	BONNE AMELIORATION
583244	STAGNATION ATTITUDE TRISTE
583268	ATTITUDE TRISTE
583268	NULS
583268	INDIFFERENTREALISATION DUNE ORTHESE SUR MESURE POUR MAINTIENT AU FAUTEUIL.SOUFFRE 7/10 DU RACHIS
584332	MASSAGE DU RACHIS DORSAL ET LOMBAIRE CAR DOULEUR.MARCHE ET ESCALIERS
584332	BONS
584332	MAINTIEN DE LAUTONOMIE
585935	PARTIELS
585935	MAINTIEN DE LAUTONOMIE
585935	RECUPERATION FONCTIONNELLE
585975	PARTIELS
585975	MAINTIEN DE LAUTONOMIE
585975	RECUPERATION FONCTIONNELLE
586975	PARTIELS
586975	MAINTIEN DE LAUTONOMIE
586975	PRESERVER SON AUTONOMIE
586975	PATIENTE VOLONTAIRE EY COOPERANTE
588185	BONS
588185	MAINTIEN DE LAUTONOMIE
589985	BONS
593585	IMPOSSIBLE MARCHE AVEC DEAMBULATEUR
594595	PARTIELS
594595	ANTALGIQUE
594610	MAINTIEN DE LAUTONOMIE
594610	BONS
596455	MAINTIEN DE LAUTONOMIE
596455	PARTIELS
597135	A STIMULER ++
601595	RECUPERATION FONCTIONNELLE
608070	AUTONOME DANS SA CHAMBRE
608070	PARTIELS
608070	MAINTIEN DE LAUTONOMIE
608450	MAINTIEN DE LAUTONOMIE
610695	MOBILISATION DES 4 MEMBRESLA MISE AU FAUTEUIL EST REALISEE PAR LES AS (SAUF DEMANDE AIDE)MALGRE 5 PASSAGES PAR SEMAINE LES RAIDEURS PERSISTENT : ELLES ME SEMBLENT IRREDUCTIBLES
612340	BONS
612340	DONNE COMPREHENTION DES ORDRES FAIT TOUT CE QUELLE PEUT POUR TOUT REALISER SANS AIDE.C'EST BIEN ADAPTE A SON NOUVEAU TRAITEMENT.LA PAROLLE RESTE TRES FAIBLE PRESQUE INAUDIBLE.
612340	BONNE COMPREHENTION DES ORDRES FAIT TOUT CE QUELLE PEUT POUR TOUT REALISER SANS AIDE.C'EST BIEN ADAPTE A SON NOUVEAU TRAITEMENT.LA PAROLLE RESTE TRES FAIBLE PRESQUE INAUDIBLE.MORAL EN BAISSE +++
616320	BONS
618915	BONS
618915	RECUPERATION FONCTIONNELLE
625455	PATIENTE QUI TOUSSE DEPUIS 2 JOURS
625455	BONS
625455	MAINTIEN DE LAUTONOMIE
626105	TRES VOLONTAIRE DANS SES EXERCICES
626105	PARTIELS
626105	RECUPERATION FONCTIONNELLE
628545	POSSIBLE THEORIQUEMENT MAIS ETAT GENERAL TROP MAUVAIS.MALAISES FREQUENTSATTITUDE TRISTE
628980	LUTTER CONTRE LES DOULEURS DU RACHIS LOMBAIRE ET DES 2 MI
628980	ANTALGIQUE
628980	LUTTER CONTRE LES DOULEURS DU RACHIS LOMBAIRE ET DES 2 MI.ASSURER LEQUILIBRE DEBOUT
628980	MAINTIEN DE LAUTONOMIEASSURER LEQUILIBRE DEBOUT
631560	MAINTIEN DE LAUTONOMIE
631560	BONS
632765	PREVENTION DES TROUBLES TROPHIQUES + ENTRETIEN DE LA (FAIBLE) MOBILITE DE LA MAIN G
632765	PREVENTION DES TROUBLES TROPHIQUES + MOBILISATION DES 2 MAINS (ENRAIDISSEMENT IRREDUCTIBLE)
634880	RECUPERATION FONCTIONNELLE
634880	MAINTIEN DE LAUTONOMIE
634880	PARTIELS
634880	VEUT MARCHER
634880	ANTALGIQUE
634965	BONS
638890	BONS
638890	MAINTIEN DE LAUTONOMIE
638890	AUGMENTER PM ET FORCE MUSCULAIREDIMINUER DYSPNEE DEFFORT
638890	RECUPERATION FONCTIONNELLE
639530	BONNE PARTICIPATIONATTITUDE TRISTE
639530	BONNE PARTICIPATIONATTITUDE TRISTETRES FATIGUEE
641945	ORDO 15/07/2013 DR_H
642225	ANTALGIQUE
642225	SE PLAINT DE DOULEURS A LA CHEVILLE DROITE. LOCALISATION MALLEOLE EXTERNE. D APRES SES DIRES SEQUELLES DENTORSE IL Y A QQ MOIS. PAS DE DEFICIT ARTTICULAIRE DOULEUR PALPATOIRE MALLEOLE EXTERNE ET SYSTEME LIGAMENTAIRE DOULEUR AU VARUS FORCE.LEGER OEDEME PERIMALLEOLAIRE EN RAPPORT CDERTAINEMENT AVEC INSUFFISANCE RETOUR VEINEUX. PIED PLUS GONFLE EN FIN DE JOURNEE.
643265	RECUPERATION FONCTIONNELLE
643265	MANQUE DE COOPERATION
643265	NE RIEN FAIRE
643265	PARTIELS
644740	MAINTIEN DE LAUTONOMIE
644740	RECUPERATION FONCTIONNELLE
646695	MAINTIEN DE LAUTONOMIE
646695	PARTIELS
646695	ANTALGIQUE
646830	PARTIELS
646830	RECUPERATION FONCTIONNELLE
646860	ANTALGIQUE
647050	;;LIMITEE PAR LA FATIQUE
647365	RECUPERATION FONCTIONNELLE
647365	SOMNOLENCE ++ LIMITE LA REEDUCATION
647365	PARTIELS
647365	MAINTIEN DE LAUTONOMIE
647365	PARTICIPATION DIFFICILE
647375	RECUPERATION FONCTIONNELLE
647375	PARTIELS
647375	ANTALGIQUE
647375	OUISOULAGE PAR MASSAGE
647375	MAINTIEN DE LAUTONOMIE
647550	MAINTIEN DE LAUTONOMIE
647550	RECUPERATION FONCTIONNELLE
647550	TRES VOLONTAIREGYM EN GROUPE MARCHE
647550	PARTIELS
647550	TRES VOLONTAIRE MAIS PARFOIS INCOHERENTEGYM EN GROUPE MARCHE PARCOURS ESCALIERS
647875	PARTIELS
647875	MARCHE SANS AIDE TECHNIQUE POUR TRAVAIL DE LEQUILIBREEXOS:ENTRETIEN ART ET MUSCULAIRE POUR MAINTIENT AUTONOMIEMASSAGE MI POUR LUTTE TROUBLES TROPHIQUE
647875	ANTALGIQUE
647875	VARIANT CELON SON HUMEUR
647875	MAINTIEN DE LAUTONOMIE
647875	MARCHE ENTRE LES BARRES OU COULOIREXOS:ENTRETIEN ART ET MUSCULAIRE POUR MAINTIENT AUTONOMIEMASSAGE MI POUR LUTTE TROUBLES TROPHIQUEA STIMULER+++++
648735	MAINTIEN DE LAUTONOMIE
648735	RECUPERATION FONCTIONNELLE
648735	MM_B SOUHAITE REMARCHER. SES TROUBLES DE MEMOIRE ET DU COMPORTEMENT LUI FONT OUBLIER SES DEFICITS ET ENTAINENT UN RISQUE DE CHUTES ELEVE.
648735	BONS
649020	MM_G3 EST TOUJOURS CONTENTE DE TRAVAILLER LA PLUPART DU TEMPS ELLE NOUS DIT QUE TOUT VA BIEN ET QUELLE MARCHE DANS LA CHAMBRE.
649020	PARTIELS
649020	MAINTIEN DE LAUTONOMIE
649030	MAINTIEN DE LAUTONOMIE
649030	RECUPERATION FONCTIONNELLE
649040	MAINTIEN DE LAUTONOMIE
649040	MM_H3 EST TOUJOURS TRES CONTENTE DE NOUS VOIR ELLE A BESOIN QUON SOCCUPE DELLE EN INDIVIDUELLE. GYM DOUCE ET TRAVAIL DE LA MARCHE BIEN ACCUEUILLIE
649040	PARTIELS
649080	MAINTIEN DE LAUTONOMIE
649080	RECUPERATION FONCTIONNELLE
649085	PARTIELS
649085	MM_KNE PARLE QUASIMENT PAS ELLE PARAIT TOUJOURS ETONNEE OU EFFRAYEE. IL FAUT BIEN LUI EXPLIQUER LES EXERCICES AVANT DE LE FAIRE
649085	MAINTIEN DE LAUTONOMIE
649135	MAINTIEN DE LAUTONOMIE
649135	MM_L EST TRES MOTIVEE ELLE EST DANS LE DENI TOTAL QUAND AU FAIT QUELLE NE REMARCHERA PLUS. TOUS LES EXERCICES PASSIFS ET ACTIS POUR CONTROLER LENRAIDISSEMENT DE SON HEMI CORPS GAUCHE NE LINTERRESSE PAS. NOUS ESSAYONS REGULIEREMENT DE LA METTRE DEBOUT ET LORSQUELLE REALISE QUE CELA EST IMPOSSIBLE ELLE PLEURE. SA MEMOIRE ETANT ALTEREE LA SEANCE DAPRES ELLE REDEMANDE A MARCHER.
649135	PARTIELS
649135	ANTALGIQUE
649145	MAINTIEN DE LAUTONOMIE
649145	RECUPERATION FONCTIONNELLE
649185	MM_M2 EST TRES MOTIVEE ELLE SOUHAITE POUVOIR CONTINUER SES PROMENADES SUR LES BORDS DE MARNE SEULE.
649185	ANTALGIQUE
649185	BONS
649185	MAINTIEN DE LAUTONOMIE
649195	MAINTIEN DE LAUTONOMIE
649195	ANTALGIQUE
649225	PARTIELS
649225	MAINTIEN DE LAUTONOMIE
649225	MM_M3 EST TRES DEPRIMEE ELLE SE SENT FATIGUEE NE SOUHAITE PLUS DESCENDRE MANGER NI ALLER CHEZ SON FILS (ESCALIERS TROP DIFFICILS). NOUS AVONS STOPPE LES SEANCES PENDANT 1 MOIS PUIS NOUS REPRENONS EN DOUCEUR POUR LA SOLLICITER UN MAXIMUM.
649225	ANTALGIQUE
649235	DOULEURS DE TYPE ARTHROSIQUE AU NIVEAU DE LA HANCHE ET DU GENOU GAUCHELES TRACTIONS SOULAGENT LES DOULEURS AINSI QUE LE REPOS ET LA MASSAGES ANTALGIQUES
649235	ANTALGIQUE
649235	RECUPERATION FONCTIONNELLE
649235	MAINTIEN DE LAUTONOMIE
649245	ANTALGIQUE
649245	MM_M4 SOUHAITE GARDER SON AUTONOMIE LE PLUS LONGTEMPS POSSIBLE. NOUS RECUPERONS PROGRESSIVEMENT LES AMPLITUDES ET LA FORCE NECESSAIRE A SON EPAULE DROITE POUR SE COIFFER.LA MARCHE EST EN CONSTANTE PROGRESSION
649245	MAINTIEN DE LAUTONOMIE
649245	BONS
649265	MAINTIEN DE LAUTONOMIE
649265	RECUPERATION FONCTIONNELLE
649275	MAINTIEN DE LAUTONOMIE
649275	ANTALGIQUE
649275	RECUPERATION FONCTIONNELLE
649360	MAINTIEN DE LAUTONOMIE
649360	BONS
649360	MM_P2 EST SOUVENT PERDU TANT AU NIVEAU SPATIAL QUE TEMPOREL. ELLE A BEAUCOUP DE TROUBLES DE MNESIQUES MAIS SOUHAITE A TOUT PRIS GARDER SON AUTONOMIE POUR ALLER CHEZ SA FILLE.
649370	BONS
649370	MM_P3 A UN FORT CARACTERE IL FAUT DONC ALLER DANS SON SENS POUR QUE LA SEANCE SOIT PRODUCTIVE. ELLE EST MOTIVEE POUR LES EXERCICES ACTIFS ET LA MARCHE.
649370	MAINTIEN DE LAUTONOMIE
649390	RECUPERATION FONCTIONNELLE
649390	PARTIELS
649390	ANTALGIQUE
649390	MM_P4 A BEAUCOUP PERDUE EN AUTONOMIE DEPUIS 1 MOIS ELLE EST TRES FATIGUEE. LA MOBILISATION DES DOIGTS DE LA MAIN RESTE DOULOUREUSE ET MEME SI ELLE NE PARLE PAS ELLE ARRIVE A COMMUNIQUER AVEC NOUS.TOUJOURS VOLONTAIRE
649410	MAINTIEN DE LAUTONOMIE
649410	RECUPERATION FONCTIONNELLE
649420	MAINTIEN DE LAUTONOMIE
649420	RECUPERATION FONCTIONNELLE
649420	ANTALGIQUE
649450	MAINTIEN DE LAUTONOMIE
649450	MM_S3 COMMUNIQUE PEU VERBALEMENT ELLE EST CEPENDANT TOUJOURS PARTANTE POUR TRAVAILLER. ELLE REFUSE PARFOIS LES EXERCICES ACTIFS
649450	BONS
649515	MAINTIEN DE LAUTONOMIE
649515	ANTALGIQUE
649515	PARTIELS
649515	MM_V2 EST UNE PATIENTE A STIMULER+++ . ELLE EST TOUJOURS AGREABLE ET CONTENTE DE ME VOIR ARRIVER.
649525	RECUPERATION FONCTIONNELLE
649525	ANTALGIQUE
649540	RECUPERATION FONCTIONNELLE
649540	ANTALGIQUE
649540	MAINTIEN DE LAUTONOMIE
649550	PARTIELS
649550	MAINTIEN DE LAUTONOMIE
649550	MM_Z EST TOUJOURS TRES DEPRIMEE ET A TENDANCE A SE DEVALUER. IL FAUT LA STIMULER +++ MEME SI ELLE EST TOUJOURS CONTENTE DE SA SEANCE.
655285	TRES VOLONTAIRE A REUSSI A REMARCHER.
655920	CONSERVER UNE ACTIVITE PHYSIQUE
655920	BONS
655920	RECUPERATION FONCTIONNELLE
658165	BONS
658165	PATIENT TRES PARTICIPATIF .W DES M SUP ET INF+ESCALIERS VOIR LIMITE MUSCULATION DES M INF VUE SES CAPACITESJ'ESSAYE QUIL FASSE DU VELO TOUT SEUL REPRENDRE" GOUT A LEFFORT PHYSIQUE"
662385	RECUPERATION FONCTIONNELLE
662975	BONNE PARTICIPATION
662975	MAINTIEN DE LAUTONOMIE
662975	BONS
662975	A STIMULER
663475	RECUPERATION FONCTIONNELLE
663475	ANTALGIQUE
663475	PARTIELS
663475	NE DESIRE PAS REPRENDRE UNE MARCHE AUTONOME; DECISION DE RESTER AU FAUTEUIL ROULANT PRISE EN ACCORD AVEC LA PSY
663485	RECUPERATION FONCTIONNELLE
663485	PARTIELS
663485	MARCHER !!!
663485	ON COMMENCERA PAR DES TRANSFERTS .
663485	MAINTIEN DE LAUTONOMIE
663940	ANTALGIQUE
663940	RECUPERATION FONCTIONNELLE
663940	BONS
663940	MAINTIEN DE LAUTONOMIE
669745	RECUPERATION FONCTIONNELLE
669745	MAINTIEN DE LAUTONOMIE
669745	FRACTURE DE HANCHE OSTEOSYNTHESEE PAR PROTHESE INTERMEDIAIRE
669745	BONS
669745	FRACTURE DE HANCHE OSTEOSYNTHESEE PAR PROTHESE INTERMEDIAIRE.EST TRES CONTENTE DES RESULTATS OBTENUS EN REEDUCATION. J45
669745	FRACTURE DE HANCHE OSTEOSYNTHESEE PAR PROTHESE INTERMEDIAIRE.EST TRES CONTENTE DES RESULTATS OBTENUS EN REEDUCATION.
669745	ANTALGIQUE
672055	ANTALGIQUE
672055	PARTIELS
672055	LA REEDUCATION EST DIFFICILE ET N'A DAUTRES PRETENTIONS QUE DE MAINTENIR UNE RELATIVE SOUPLESSE.
672055	AUJOURDHUI LA REEDUCATION N'EST PLUS DOULOUREUSE LE MEMBRE INFERIEUR EST EN TRIPLE FLEXION NON REDUCTIBLE. POUR LE MEMBRE SUPERIEUR LEPAULE ET LE COUDE SONT RELATIVEMENT SOUPLE LA MAIN EST TRES RAIDE ET DOULOUREUSE SI LON INSISTE.
672420	PARTIELS
673570	SON MEDECIN EST PASSE LA SEMAINE DERNIERE MAIS N'A PAS LAISSE DORDONNANCE DE PROLONGATION ALORS QUIL NE SY EST PAS OPPOSE LORSQUE LA PATIENTE LUI EN A FAIT LA DEMANDEJE VAIS PRENDRE CONTACT AVEC LUI POUR SAVOIR CE QUIL EN EST
680280	BONS
686340	ANTALGIQUE
686340	PARTIELS
687160	PARTIELS
690605	VOLONTAIRE ET MOTIVEE
690605	MAINTIEN DE LAUTONOMIE
691135	REEDUCATION RESPIRATOIRE
691545	RECUPERATION FONCTIONNELLE
691545	ANTALGIQUE
691545	SANS COOPERATION SEULE POSSIBILITE: TRAVAIL EN PASSIF.
693605	MAINTIEN DE LAUTONOMIE
693605	BONS
703625	IDEM
703625	MAINTIEN DE LAUTONOMIE
703625	BONS
703945	PARTIELS
703945	CONTINUER LES SEANCES
704090	PARTIELS
704260	BONS
704260	MAINTIEN DE LAUTONOMIE
704260	RECUPERATION FONCTIONNELLE
704260	MOBILISATION DES QUATRE MEMBRESREEDUCATION A LA MARCHE + EQUILIBRE.MM_S4 PEUT A NOUVEAU MONTER/ DESCENDRE ESCALIERS AVEC AIDE KINE + RAMPE .BONS RESULTATS OBTENUS SUR LENSEMBLE DE LA REEDUCATION.
704260	APRES UNE PERIODE DE 2 SEMAINES OÙ MM_S4 ETAIT FATIGUEE ET LA MARCHE ETAIT DEVENUE DIFFICILE ;ON A RETROUVE LES RESULTATS OBTENUS PRECEDEMMENT.
704260	VENDREDI 3 MAI : TRES BONNE MARCHE DANS LE JARDIN CE JOUR .LEQUILIBRE SAMELIORE .
704260	VENDREDI 7 JUIN :TOUJOURS TRES VOLONTAIRE TOUT SE MAINTIENT POUR LE MIEUX.
704260	VENDREDI 30 AOUT : ON INSISTE TOUJOURS SUR LA MOBILISATION / ETIREMENT DU MEMBRE SUPERIEUR DROIT .MM_S4 EST TRES COOPERENTE AUX DIFFERENTS EXERCICES .NOUS AVONS EFFECTUE CE JOUR UNE MARCHE DANS LE JARDIN OÙ LE DEROULEMENT DU PAS ETAIT PARFAIT .
707890	PARTIELS
707890	PEU OU PAS COOPERATIF
712205	PARTIELS
712205	MAINTIEN DE LAUTONOMIE
712765	MAINTIEN DE LAUTONOMIE
712765	SOUHAITE PRESERVER SA FACULTE DE MARCHER EN REPOUSSANT LE SEUIL DE FATIGABILITE. ACTUELLEMENT ATTEINT ASSEZ RAPIDEMENT.
712765	BONS
714015	PATIENT NON COOPERANT MAIS EN PRENANT SON TEMPS ON OBTIENT UNE PARTICIPATION
714015	MAINTIEN DE LAUTONOMIE
714015	PATIENT NON COOPERANT MAIS EN PRENANT SON TEMPS ON OBTIENT UNE PARTICIPATION
714015	PARTIELS
715265	MOTIVE BONNE COOPERATION A PROGRESSE DEPUIS SON ARRIVEE (ASSURANCE AUTONOMIE ET AUGMENTATION DU PERIMETRE DE MARCHE) MALGRE DES PERTES DEQUILIBRE RECURRENTES.
716830	LES AMPLITUDES DE LEPAULE ONT BIEN RECUPEREES MALGRES UN LEGER DEFICIT EN BOUT DE COURSE.PATIENTE TRES PARTICIPATIVE EN CE MOMENT J'INSISTE SUR LE MASSAGE DES ZONES DOULOUREUSES
716830	UN DLRE PERSISTE AU NIVEAU DE LEPAULE DTE+RACHIS CERVICAL DIMINUTION DES DLRS
719050	MAINTIEN DE LAUTONOMIE
719050	ETAT DE FATIGUE PARFOIS
719050	RECUPERATION FONCTIONNELLE
719050	PARTIELS
720400	BONS
720400	PAS EXPRIME
720400	RECUPERATION FONCTIONNELLE
720400	MAINTIEN DE LAUTONOMIE
724045	ANTALGIQUE
724045	PARTIELS
724045	MAINTIEN DE LAUTONOMIE
724045	RECUPERATION FONCTIONNELLE
725640	ANTALGIQUE
725640	MAINTIEN DE LAUTONOMIE
726030	MAINTIEN DE LAUTONOMIE
726030	BONS
726030	RECUPERATION FONCTIONNELLE
726370	BONS
726370	MAINTIEN DE LAUTONOMIE
726435	MAINTIEN DE LAUTONOMIE
726435	ANTALGIQUE
726460	MAINTIEN DE LAUTONOMIE
726460	PARTIELS
726730	PARTIELS
726730	MAINTIEN DE LAUTONOMIE
726745	MAINTIEN DE LAUTONOMIE
727160	RECUPERATION FONCTIONNELLE
727160	ANTALGIQUE
727160	DIMINUTION DE LA DOULEUR ENTRETENIR LA MUSCULATURE
727160	BONS
727160	MAINTIEN DE LAUTONOMIE
727370	ANTALGIQUE
727370	RECUPERATION FONCTIONNELLE
727370	MAINTIEN DE LAUTONOMIE
727945	MAINTIEN DE LAUTONOMIE
727945	PARTIELS
727945	RECUPERATION FONCTIONNELLE
728630	IL RESTE QUE 2 SEANCES.A TRES BIEN RECUPERE A LA MARCHE ET SE MOBILISE SEULE.NE PARCOURT QUE DE PETITES DISTANCES.Q'EN PENSE LE MEDECIN QUANT A RENOUVELLEMENT(ENTRETIEN?)?A MON SENS ELLE N'A PLUS BESOIN POUR LE MOMENT
728630	MAINTIEN DE LAUTONOMIE
728630	BONS
729770	DEPUIS SES PROBLEMES RESPI A REPRIS GOUT A MARCHER ACCOMPAGNE CRAINT LES CHUTES EN ETANT SEUL MANQUE DE CONFIANCE POUR DEPLACEMENT SEUL ALORS QUIL EN EST CAPABLE... VU AVEC PSYCHOMOT ET PSYCHO POUR PRISE DE CONFIANCE. RESPECT AUSSI DE SON GRAND AGE... OBJECTIF DE MARCHE EN EXTERIEUR
729770	MR_R ACCEPTE DE MARCHER AVEC MON AIDE MAIS SUR DE COURTE DISTANCE SA FAMILLE ME CONFIE SON REFUS CATEGORIQUE DE SE LEVER AVEC EUX (DONT SON NEVEU) PEUR DES CHUTES TOUJOURS. DEJA VU POUR RASSURANCE ET STIMALTION AVEC PSYCHOMOT ET PSYCHOLOGUE.IL N'ACCEPTE QUE TRES RAREMENT LES SORTIES DANS LE JARDIN TROP ACCIDENTE POUVANT SELON LUI AUGMENTER SON RISQUE DE CHUTE.UN OBJECTIF DE MAINTIE
729770	MR_R ACCEPTE DE MARCHER AVEC MON AIDE MAIS SUR DE COURTE DISTANCE SA FAMILLE ME CONFIE SON REFUS CATEGORIQUE DE SE LEVER AVEC EUX (DONT SON NEVEU) PEUR DES CHUTES TOUJOURS. DEJA VU POUR RASSURANCE ET STIMALTION AVEC PSYCHOMOT ET PSYCHOLOGUE.IL N'ACCEPTE QUE TRES RAREMENT LES SORTIES DANS LE JARDIN TROP ACCIDENTE POUVANT SELON LUI AUGMENTER SON RISQUE DE CHUTE.UN OBJECTIF DE MAINTIE
729770	BONS
729770	MAINTIEN DE LAUTONOMIE
729770	ANTALGIQUE
733135	MAINTIEN DE LAUTONOMIE
733135	PARTIELS
736965	MAINTIEN DE LAUTONOMIE
736965	LE PATIENT PREND DU PLAISIR A SE RENDRE A LA KINE TRAVAIL DE L ENSEMBLE DE L APPAREIL LOCOMOTEUR PAR EXERCICES DE RENFORCEMENT MUSCULAIRES DES MEMBRES INFS EN POSITION ASSISE ET DEBOUT VELO DE 10 A 15 MIN ENVIRON MONTEE ET DESCENTE DES ESCALIERS.
737405	MAINTIEN DE LAUTONOMIE
738645	RECUPERATION FONCTIONNELLE
738645	PARTIELS
738980	BONS
738980	RECUPERATION FONCTIONNELLE
738980	MAINTIEN DE LAUTONOMIE
739560	MAINTIEN DE LAUTONOMIE
739560	BONS
739560	RECUPERATION FONCTIONNELLE
739650	RECUPERATION FONCTIONNELLE
739650	POURSUITE DU TTT
739650	BONS
741750	MAINTIEN DE LAUTONOMIE
741750	MM_D2 EST TRES DESIREUSE DE GARDER SON AUTONOMIE CAR UN RETOUR A DOMICILE RESTE ENVISAGE.
741750	BONS
743390	CONTINUE A FAIRE DES PROGRES DANS LES DPLACEMENTS
743390	RECUPERATION FONCTIONNELLE
743390	ANTALGIQUE
743390	PARTICIPE AVEC PLAISIR
743390	MAINTIEN DE LAUTONOMIE
743390	BONS
744045	SORTIE DANS JARDIN MARCHE EN INTERIEUR MASSAGE RACHISSEANCE DE MERCREDI FERIE REMPLACE A MARDI APRES MIDI DUN COMMUN ACCORD AVEC ELLE
744045	ANTALGIQUE
744045	MAINTIEN DE LAUTONOMIE
744045	BONS
744045	VU EN CHAMBRE MASSAGE ANTALGIQUE RACHIS COMPLETSEMBLE DETRAQUEE... RECLAME 2 FOIS DALLER AUX WC
744045	MASSAGE ANTALGIQUE RACHIS CE MATIN
747320	RECUPERATION FONCTIONNELLE
748400	MAINTIEN DE LAUTONOMIE
748400	SOUHAITE CONTINUER LA REEDUCATION
748400	ANTALGIQUE
748400	BONS
748835	DOULEURS LOMBAIRES CHRONIQUES DOULEUR ABDOMINALE VARIABLE
749300	MAINTIEN DE LAUTONOMIE
749300	BONS
749650	DES CHAUSURES ADAPTEES PERMETRAIENT UNE MEILLEURE STABILITE DES PIEDS ET PARTANT UNE MISE EN APPUI.
750945	ACCEPTE DE MARCHER
750945	PARTIELS
750945	MAINTIEN DE LAUTONOMIE
750945	ACCEPTE DE MARCHER UNIQUEMENT AVEC LES HOMMES
751060	MAINTIEN DE LAUTONOMIE
751060	BONS
751390	RECUPERATION FONCTIONNELLE
751390	INSISTER SUR LA CORRECTION DU SCHEMA DE MARCHE
751390	AUGMENTER FORCE MUSCULAIRE ET EQUILIBRE POUR POUVOIR PRENDRE LE DEAMBULATEUR
751390	BONS
751390	MAINTIEN DE LAUTONOMIE
751725	RECUPERATION FONCTIONNELLE
751725	AUGMENTER SON PERIMETRE DE MARCHE
751725	PARTIELS
753230	AUGMENTATION FORCE MUSCULAIRE
753230	MAINTIEN DE LAUTONOMIE
753230	RECUPERATION FONCTIONNELLE
753230	PAS TOUJOURS TRES COOPERANT ET MOTIVE.A STIMULER +++
753230	BONS
754110	CONSERVER LE PLUS POSSIBLE POTENTIEL FONCTIONNEL
754110	BONS
754110	MAINTIEN DE LAUTONOMIE
754110	RECUPERATION FONCTIONNELLE
754495	MARCHER FUMER BOUGER SINON CELA VA TRES VITE S ERESSENTIR SUR CETTE PATIENTE
754495	ANTALGIQUE
754495	RENFORCEMENT MUSCULAIRE INDISPENSABLE ET MARCHE
754495	PARTIELS
754495	RECUPERATION FONCTIONNELLE
754615	MAINTIEN DE LAUTONOMIE
756700	NE COMPREND PAS BIEN LES ORDRES SIMPLES PAR MOMENT. MEME SUR IMITATION. ( 31/07/13)
759305	ANTALGIQUE
759305	RECUPERATION FONCTIONNELLE
759325	BONS
759325	ANTALGIQUE
759325	RECUPERATION FONCTIONNELLE
759325	FONCTIONNEL: MANGER METTRE SES APPAREILS AUDITIFS ET SE COIFFER.
759325	IL FAUT AUSSI TRAVAILLER LA MARCHE LEQUILIBRE ET LENDURANCE.
759760	MAINTIEN DE LAUTONOMIE
759760	BONS
759760	RECUPERATION FONCTIONNELLE
759780	PAS EXPRIME
759780	PARTICIPATION PARFOIS DIFFICILE: INSULTE OU DONNE DES COUPSFRACTIONNE LA SEANCE REFUSE DE SORTIR DE LA CHAMBRE
759780	BONS
759780	RECUPERATION FONCTIONNELLE
759780	MAINTIEN DE LAUTONOMIE
761705	RECUPERATION FONCTIONNELLE
761705	MAINTIEN DE LAUTONOMIE
761705	BONS
762350	RECUPERATION FONCTIONNELLE
762350	MAINTIEN DE LAUTONOMIE
762350	AUGMENTER PERIMETRE DE MARCHE ET FORCE MUSCULAIRE
762350	BONS
762670	RECUPERATION FONCTIONNELLE
762670	MAINTIEN DE LAUTONOMIE
762670	MANQUE DE COORDINATION ( GENOUX MAINS)
763350	MAINTIEN DE LAUTONOMIE
763350	BONS
763350	ANTALGIQUE
763350	PLUTOT BONNE MOTIVATION NE REFUSE LES SOINS QUE TRES RAREMENTMARCHE AIDEE AVEC DEAMBULATEURREMISE AU FAUTEUILMASSAGES ANTALGIQUES DES MIMOBILISATION DOUCE DES MI ET MAINS
763380	MAINTIEN DE LAUTONOMIE
763380	AUGMENTER SON EQUILIBRE
763380	TRAVAIL DES DIFFERENTS TYPES DE MARCHETRAVAIL SPECIFIQUES DES MEMBRES INFAUTOGRANDISSEMENTESCALIERS 2 A 3 ETAGES
763380	BONS
763380	AUGMENTER SON EQUILIBRE ET FORCE MUSCULAIRE
763675	BONS
763675	MAINTIEN DE LAUTONOMIE
763675	ANTALGIQUE
763675	RECUPERATION FONCTIONNELLE
765220	PARTIELS
768055	AUGMENTER FORCE MUSCULAIRE.AUGMENTER FORCE MUSCULAIRE
768055	MAINTIEN DE LAUTONOMIE
768055	RECUPERATION FONCTIONNELLE
768055	BONS
768840	ANTALGIQUE
768840	MARCHER ET NE PAS SOUFFRIR DU DOS=MASSAGE CD
768840	MAINTIEN DE LAUTONOMIE
768840	BONS
769075	ANTALGIQUE
772550	RECUPERATION FONCTIONNELLE
776080	DIMINUTION DOULEUR RACHIS ET GENOU GAUCHE
776080	ANTALGIQUE
776080	BONS
776080	MASSAGE ANTALGIQUE RACHIDIENRENFORCEMENT MUSCULAIRE ET ASSOUPLISSEMENT
777845	PARTIELS
777845	RECUPERATION FONCTIONNELLE
777845	VEUT MARCHER
779135	REMARCHER.
779135	RECUPERATION FONCTIONNELLE
779135	BONS
779135	DIFFICILE MAIS PEUT-ETRE ENVISAGEABLE AVEC DEAMBULATEUR.
779150	PATIENTE QUI EST DE PLUS EN PLUS DUR A MOTIVER SE DIT FATIGUEE +++++
779635	MAINTIEN DE LAUTONOMIE
783690	PARTIELS
783690	MAINTIEN DE LAUTONOMIE
783690	PEU MOTIVE SE RETRANCHE DERRIERE SA MALADIE DISCOURS NEGATIF
784185	PARTICIPE AUX ATELIERS GYM DOUCE: REALISE TOUS LES EXERCICES SUR IMITATION.REALISE DES MANDALAS QUI CANALISENT SON ATTENTION ET LUI PERMETTENT DE MAINTENIR DES PRAXIES DE BASES.PARTICIPE QUELQUES FOIS AUX SEANCES DE KINE DAUTRES RESIDENTS ET FAIT LES EXERCICES SUR IMITATION.
784240	ANTALGIQUE
786865	PATIENT ANXIO-DEPRESSIF AVEC EPOUSE DEMENTE AUTORITAIRE ( AGRESSION PHYSIQUE A SURVEILLER..)PEU SOCIABLE ET CASANIERE EN REGRESSION PSYCHO-MOTRICE DEPUIS SON ARRIVEE.
787505	BONNE EVOLUTION PLUS DE DOULEURS RECUPERATION DES AMPLITUDES ARTICULAIRES ET DE LA FORCE.
787505	BONS
787505	FIN DES SEANCES MM_F2 A RETROUVER UN POIGNET MOBILE ET INDOLORE AINSI QUUNE FORCE DE PREHENSION CORRECTE DONS ARRET DES SEANCES.
788145	BONS
788145	ANTALGIQUE
788145	FORCE DE CARACTERE ET COMBATTIVITE EVIDENTES.VOLONTE DE LUTTER CONTRE TOUTE EVOLUTION OU DEGRADATION DE SON ETAT.
788145	IL EST TRES FACILE DE TRAVAILLER EN REEDUCATION AVEC MR_H AIDEE PAR SA TRES BONNE COMPREHENSION DES EXERCICES ET SA VOLONTE DE PROGRESSER.
788145	RECUPERATION FONCTIONNELLE
788145	MAINTIEN DE LAUTONOMIE
790970	MAINTIEN DE LAUTONOMIE
791025	PATIENTE A ENCADREE LORS DES TRANSPORTS ET DES TRANSFERTS
791025	PATIENTE A ENCADREE LORS DES TRANSPORTS ET DES TRANSFERTS
791025	BONS
791025	BONS
791025	RECUPERATION FONCTIONNELLE
791025	TRES MOTIVEE MAIS A FREINER
791025	RECUPERATION FONCTIONNELLE
791025	TRES MOTIVEE MAIS A FREINER
791810	MAINTIEN DE LAUTONOMIE
792000	BONS
792000	RECUPERATION FONCTIONNELLE
792000	MAINTIEN DE LAUTONOMIE
792000	COOPERANT SI LES SEANCES SE PASSENT DANS LA CHAMBRE.
792860	BONNE PARTICIPATION DU RESIDENT VEUX PROGRESSER ET SEN SORTIRPB POUR TROUVER UN MEDECIN TRAITANT QUI VEUIL BIEN LE SUIVE DANS LA STRUCTURE.
793945	RECUPERATION FONCTIONNELLE
793945	BONS
793945	MAINTIEN DE LAUTONOMIE
794495	MAINTIEN DE LAUTONOMIE
794495	BONS
794495	RECUPERATION FONCTIONNELLE
794495	PERENISATION DES GAINS ET STIMULATION CROISSANTE PATIENTE TRES IMPLIQUEE ET MOTIVEE KINE AUSSI
794890	MAINTIEN DE LAUTONOMIE
794890	CONSERVER UN MAXIMUM D AUTONOMIE
794890	BONS
794890	ANTALGIQUE
795210	RETROUVER DE LENDURENCE ET PLUS DE MOBILITE
795210	MAINTIEN DE LAUTONOMIE
795210	DESSOUFFLEMENT AU BOUT DE 15 MIN
795210	PARTIELS
796870	RECUPERATION FONCTIONNELLE
796870	PARTIELS
796870	MAINTIEN DE LAUTONOMIE
797720	MAINTIEN DE LAUTONOMIE
801105	MAINTIEN DE LAUTONOMIE
801105	BONS
802495	PATIENTE QUI PROGRESSE.PLUS QUUNE SEULE CANNE POUR MARCHER.RECUPERATION DE LA FORCE AU NIVEAU DE LEPAULE DROITE
802495	PATIENTE MOTIVEE.DESIRE CONTINUER
802495	BONS
802495	MAINTIEN DE LAUTONOMIE
802805	BONS
802805	RECUPERATION FONCTIONNELLE
802805	PARTICIPATIVE
802805	MAINTIEN DE LAUTONOMIE
802805	ANTALGIQUE
806460	MAINTIEN DE LAUTONOMIE
806460	RECUPERATION FONCTIONNELLE
806460	ANTALGIQUE
808160	PARTIELS
808160	MAINTIEN DE LAUTONOMIE
808160	VOLONTAIRE
808420	LA FAMILLE DE MM_D3 EST TRES DEMANDEUSE CAR PENSE QUE MME ADORE MARCHER ET EN ETAIT CAPABLE IL YA PEU DE TEMPS.
808420	RECUPERATION FONCTIONNELLE
808420	BONS
808420	MAINTIEN DE LAUTONOMIE
810390	MAINTIEN DE LAUTONOMIE
810390	RECUPERATION FONCTIONNELLE
810390	BONS
810390	VENDREDI 12 AVRIL : MM_B3 MARCHE SEULE AVEC SON CADRE. ON POURSUIT LA REEDUCATION DE LA MARCHE ET DE LEQUILIBRE. MM_B3 EST CAPABLE DE MONTER DESCENDRE ESCALIERS AVEC AIDE KINE.PATIENTE TRES VOLONTAIREDE NETS PROGRES CE DERNIER MOIS (SUITE A SON ALITEMENT PROLONGE :FRACTURES BASSIN )
810390	VENDREDI 26 AVRIL : MM_B3 EST CAPABLE DE SE LEVER SEULE DUNE POSITION ASSISE ET DE MARCHER SANS AUCUNE AIDE . ON DOIT POURSUIVRE LE TRAVAIL DE LEQUILIBRE .
810390	VENDREDI 3 MAI : PROGRESSION DE LA MARCHE EQUILIBRE PATIENTE TRES COOPERANTE .
810390	VENDREDI 7 JUIN :MM_B3 EST CAPABBLE DE MARCHER SEULE : ON POURSUIT LA REEDUATION DE LEQUILIBRE ET DU REDRESSEMENT DU TRONC .PATIENTE TRES AGREABLE ET TRES VOLONTAIRE .
810390	VENDREDI 28 JUIN :SUITE FRACTURE DE LODONTOIDE : IMMOBILISATION DU RACHIS CERVICAL PAR UNE MINERVE A LINDIENNE .ON MAINTIENT LE RENFORCEMENT DES DEUX MEMBRES INFERIEURS . BON PERIMETRE DE MARCHE CE JOUR AVEC AIDE KINE . LA MOBILISATION ACTIVO PASSIVE DES DEUX MEMBRES SUPERIEURS EST LEGEREMENT SOLLICITEE ET MM_B3 EST TOUJOURS A LECOUTE ET TRES COOPERENTE . NE PAS OUBLIER DE LUI LAISSE
810390	VENDREDI 2 AOUT : LA MINERVE A LINDIENNE A ETE REMPLACEE PAR UN SIMPLE COLLIER CERVICAL . MASSAGE DECONTRACTURANT DU DOS TRAVAIL DE LEQUILIBRE MAINTIEN DE LAUTONOMIE.MM_B3 EST TOUJOURS TRES COOPERENTE .
810390	VENDREDI 30 AOUT : MASSAGE DU RACHIS CERVICAL ET TRAVAIL EN AUTOAGRANDISSEMENT DU TRONC SONT POURSUIVIS . ABANDON DU PORT DU COLLIER CERVICAL . MM_B3 TOUJOURS TRES COOPERENTE A RETROUVE UNE CERTAINE AUTONOMIE .ON POURSUIT EGALEMENT LE TRAVAIL DE LEQUILIBRE DE FAÇON A AUGMENTER LE PERIMETRE DE MARCHE EN TOUTE SECURITE .
810810	LES PREMIERS TEMPS LA PATIENTE ETAIT AUSTERE VOIR AGRESSIVE AVEC ENS DE EQUIPE MEDICAL MAIS DEPUIS QUELQUES SEMAINE SEMBLE SE STBILISER ACE NIVEAU DONC PLUS AGREABLE PLUS COOPERATIVE ET DONS DES SEANCES KINE QUI SEMBLENT AGREABLES POUR ELLE
810810	BONS
810810	MAINTIEN DE LAUTONOMIE
811000	BONS
811000	MAINTIEN DE LAUTONOMIE
811620	PRISE EN CHARGE PAS TOUJOURS EVIDENTE MM_S6 NE COMPRENANT PAS POURQUOI ELLE DOIT FAIRE CETTE GYMNASTIQUE ALORS QUELLE TROUVE QUELLE MARCHE TRES BIEN TOUTE SEULE. IL FAUT TOUJOURS ESSAYER DE JUSTIFIER ET TROUVER UN BUT A LA MARCHE...
811620	TOUJOURS LES MEMES DIFFICULTES A FAIRE MARCHER MM_S6 QUI SEMBLE PERDRE LAUTOMATISME DU PAS MALGRE LES STIMULATIONS INCESSSANTES. MOBILISATION DES MI.
811620	POURSUITE DE LA MOBILISATION DES MEMBRES INFERIEURS ET DES BARRES PARRALELES DANS LESQUELLES ME SOLER SE TIENT BIEN DEBOUT SANS RETROPULSION MARCHE DANS LES BARRES PARRALELES. OBJECTIF DIMINUTION DE LA RETROPULSION REDONNER CONFIANCE A MM_S6 QUI A PEUR DES QUELLE EST DEBOUT.
811620	SUITE A UNE SEMAINE SANS SEANCE REPRISE DIFFICILE. RETROPULSION( ) ET JAMBE FLECHIES. POURSUITE DES BARRES PARRALLELES OU LA RETROPULSION EST ATTENUEE. OBJECTIFS : LUTTE CONTRE LA RETROPULSION ET LUI REDONNER CONFIANCE EN ELLE.
811620	DIMINUTION DE LA RETROPULSION QUI DISPARAIT COMPLETEMENT DANS LES BARRES PARRALLELES PAR CONTRE LES JAMBES RESTENT FLECHIES PENDANT LA MARCHE SANS DEFICIT ARTICULAIRE. LOBJECTIF PRINCIPAL DE LA PROCHAINE PERIODE SERA LAUTOGRANDISSEMENT PENDANT LA MARCHE TOUT EN POURSUIVANT LES BARRES PARRALLELES AFIN DE LUI REDONNER CONFIANCE EN ELLE.
811630	RECUPERATION FONCTIONNELLE
811765	DIMINUTION DES DOULEURS ET DE LA GENE RESPIRATOIRE
811765	BONS
811765	MAINTIEN DE LAUTONOMIE
811765	ANTALGIQUE
811765	RECUPERATION FONCTIONNELLE
812400	PARTIELS
812400	MAINTIEN DE LAUTONOMIE
816790	BONS
817040	MAINTIEN DE LAUTONOMIE
817040	ANTALGIQUE
817040	RECUPERATION FONCTIONNELLE
817040	BONS
817620	MAINTIEN DE LAUTONOMIE
817620	PARTIELS
[truncated: 617 more rows]
