# Supplementary material for: Empirical advances with text mining of electronic health records
Source: BMC Med Inform Decis Mak. 2017 Aug 22;17:127. doi: 10.1186/s12911-017-0519-0 (PMC5568397; doi:10.1186/s12911-017-0519-0)
Supplement: Supplementary file 4 — Empirical Advances with, Annex 4, The 1015 residents’ health table, content: the 1015 de-identified residents’ medical histories and pathologies on September 30th 2013, as well as their falling history and 10-anonymized NHs (XLS 256 kb) [file 12911_2017_519_MOESM4_ESM.xls]

## Sheet: Feuil1
INDEX	NH_INDEX	REGION	DEPT	a_cv	a_np	a_pp	a_inf	a_der	a_art	a_dig	a_end	a_uro	a_oth	p_cv	p_np	p_pp	p_inf	p_der	p_art	p_dig	p_end	p_uro	p_oth	nb_falls	physician	hospitalization
145512	KORIAN_L2	CENTRE	45	1	2	0	0	0	0	1	1	0	0	1	2	0	0	1	0	1	1	0	0	1	T	T
145692	KORIAN_L2	CENTRE	45	1	0	0	0	0	0	0	0	0	0	1	0	0	0	0	0	0	0	0	0	6	F	F
145750	KORIAN_L2	CENTRE	45	2	2	0	0	1	1	2	0	0	1	2	2	0	0	1	1	1	0	0	1	3	F	F
145918	KORIAN_L2	CENTRE	45	3	3	0	1	0	0	2	0	1	1	3	3	0	1	0	0	2	0	1	1	1	T	F
145966	KORIAN_L2	CENTRE	45	0	0	0	0	0	0	0	0	0	0	1	2	0	0	1	2	1	0	2	1	9	T	T
145998	KORIAN_L2	CENTRE	45	2	2	0	0	0	3	1	0	2	2	2	2	0	0	0	3	1	0	2	2	9	T	F
146078	KORIAN_L2	CENTRE	45	1	1	0	0	0	1	0	0	1	2	2	1	1	0	1	2	0	0	1	2	1	F	F
146154	KORIAN_L2	CENTRE	45	1	2	1	0	0	1	1	0	1	0	1	2	1	0	0	1	1	0	1	0	6	T	T
163572	KORIAN_L2	CENTRE	45	1	3	0	0	0	0	1	1	1	0	1	3	0	0	0	0	1	1	1	0	2	F	F
228912	KORIAN_L2	CENTRE	45	0	1	0	0	0	1	1	0	0	1	0	1	0	0	1	1	1	0	0	2	1	T	F
530116	KORIAN_L2	CENTRE	45	2	2	0	0	0	0	2	0	0	3	2	2	0	1	0	1	2	0	1	3	5	T	T
548160	KORIAN_L2	CENTRE	45	3	2	0	0	0	2	2	0	2	2	3	2	0	0	0	2	2	0	2	2	0	F	F
808160	KORIAN_L2	CENTRE	45	3	0	1	0	1	2	1	0	1	2	3	0	0	0	1	2	1	0	1	1	0	F	F
841680	KORIAN_L2	CENTRE	45	2	1	1	0	0	0	1	0	1	2	2	1	1	0	0	0	1	0	1	2	4	F	F
846600	KORIAN_L2	CENTRE	45	2	4	1	0	1	1	0	0	1	3	2	2	1	0	1	1	0	0	0	2	5	F	F
855798	KORIAN_L2	CENTRE	45	0	0	0	0	0	0	0	0	0	0	0	5	0	0	1	0	1	0	1	0	1	F	F
954750	KORIAN_L2	CENTRE	45	0	0	0	0	0	0	0	0	0	0	0	0	0	0	0	0	0	0	0	0	7	F	F
961560	KORIAN_L2	CENTRE	45	0	0	0	0	0	0	0	0	0	0	2	3	0	0	0	1	1	1	0	1	3	F	F
981864	KORIAN_L2	CENTRE	45	0	0	0	0	0	0	0	0	0	0	2	2	0	0	0	0	0	0	0	0	0	F	F
1001232	KORIAN_L2	CENTRE	45	0	0	0	0	0	0	0	0	0	0	3	1	0	0	0	0	0	0	0	0	1	F	F
1033308	KORIAN_L2	CENTRE	45	0	0	0	0	0	0	0	0	0	0	0	0	0	0	0	0	0	0	0	0	1	F	T
1073796	KORIAN_L2	CENTRE	45	0	0	0	0	0	0	0	0	0	0	2	0	0	0	0	0	0	0	0	0	0	F	F
1085280	KORIAN_L2	CENTRE	45	0	0	0	0	0	0	0	0	0	0	0	0	0	0	0	0	0	0	0	0	4	F	F
76134	KORIAN_O	CENTRE	37	0	0	0	0	0	0	0	0	0	0	0	2	0	0	0	1	0	1	0	0	26	F	F
76258	KORIAN_O	CENTRE	37	1	0	0	0	0	0	0	0	0	0	1	1	0	0	0	0	0	0	0	0	2	T	F
76288	KORIAN_O	CENTRE	37	0	0	0	0	0	0	0	0	0	0	2	0	0	0	0	0	0	1	2	0	3	T	T
76368	KORIAN_O	CENTRE	37	0	0	0	0	0	0	0	0	0	0	1	1	1	0	0	0	0	1	0	0	1	F	F
82702	KORIAN_O	CENTRE	37	0	0	0	0	0	0	0	0	0	0	2	1	0	0	0	0	0	0	0	0	1	F	F
345368	KORIAN_O	CENTRE	37	0	0	0	0	0	0	0	0	0	0	1	2	0	0	0	0	0	0	0	0	0	F	F
444688	KORIAN_O	CENTRE	37	0	1	0	0	0	0	0	0	0	0	0	0	0	0	0	0	0	0	0	1	23	F	F
728630	KORIAN_O	CENTRE	37	0	0	0	0	0	0	0	1	0	0	3	1	0	0	0	1	0	0	1	1	4	T	T
1055796	KORIAN_O	CENTRE	37	0	0	0	0	0	1	0	0	0	0	0	1	0	0	0	1	0	0	0	0	0	F	F
1055820	KORIAN_O	CENTRE	37	0	0	1	0	0	0	0	0	0	0	0	1	0	0	0	0	0	1	0	0	8	F	F
242376	KORIAN_A3	EST	67	3	2	0	0	0	0	0	0	1	1	3	2	0	0	0	0	0	0	1	1	0	F	F
242679	KORIAN_A3	EST	67	2	3	1	0	0	0	1	0	0	2	2	3	0	0	0	0	1	0	0	2	1	F	F
242700	KORIAN_A3	EST	67	2	5	0	0	0	0	1	0	0	1	2	4	0	0	0	0	1	0	0	1	9	T	T
298971	KORIAN_A3	EST	67	1	4	0	0	0	0	0	0	0	0	0	4	0	0	0	0	0	0	0	0	29	T	T
305547	KORIAN_A3	EST	67	1	3	0	0	0	1	0	0	0	0	1	3	0	0	0	1	0	0	0	0	6	T	T
401288	KORIAN_A3	EST	67	1	1	0	0	0	0	1	0	0	0	0	0	0	0	0	0	0	0	0	0	1	F	F
403680	KORIAN_A3	EST	67	0	0	0	0	0	0	0	0	0	0	0	0	0	0	0	0	0	0	0	0	1	T	F
626105	KORIAN_A3	EST	67	3	0	0	0	0	0	1	0	0	1	3	0	0	0	0	0	1	0	0	1	2	F	F
751725	KORIAN_A3	EST	67	3	1	1	0	0	1	3	0	0	1	2	1	0	0	0	1	2	0	0	0	0	F	F
765220	KORIAN_A3	EST	67	0	1	0	0	0	0	0	0	0	1	0	1	0	0	0	0	0	0	0	1	1	F	F
867624	KORIAN_A3	EST	67	1	1	0	0	0	0	0	0	0	0	1	1	0	0	0	0	0	0	0	0	0	F	F
900048	KORIAN_A3	EST	67	2	1	0	0	0	0	2	0	0	0	2	0	0	0	0	0	1	0	0	0	0	F	F
942048	KORIAN_A3	EST	67	0	1	0	0	0	1	0	0	0	0	0	1	0	0	0	0	0	0	0	0	0	F	F
961782	KORIAN_A3	EST	67	0	3	0	0	0	0	1	0	0	0	0	3	0	0	0	0	0	0	0	0	1	T	F
230397	KORIAN_Z2	EST	89	1	4	0	1	0	4	3	0	1	2	0	0	0	0	0	0	0	0	0	0	23	T	F
230403	KORIAN_Z2	EST	89	2	2	2	1	2	2	3	1	0	3	3	1	1	0	0	1	1	0	1	1	0	F	F
230466	KORIAN_Z2	EST	89	1	5	1	1	2	3	3	2	2	3	0	0	0	0	0	0	0	0	0	0	1	F	F
230556	KORIAN_Z2	EST	89	3	6	1	1	1	2	3	3	1	1	0	0	0	0	0	0	0	0	0	0	4	F	F
230574	KORIAN_Z2	EST	89	1	4	0	1	0	2	3	1	1	3	0	0	0	0	0	0	0	0	0	0	1	F	F
230673	KORIAN_Z2	EST	89	1	3	0	2	0	4	3	1	1	3	0	0	0	0	0	0	0	0	0	0	0	F	F
273918	KORIAN_Z2	EST	89	2	5	0	0	0	1	3	0	1	0	0	0	0	0	0	0	0	0	0	0	5	T	F
282867	KORIAN_Z2	EST	89	4	4	1	1	1	1	3	1	2	2	0	0	0	0	0	0	0	0	0	0	5	F	F
381392	KORIAN_Z2	EST	89	1	3	0	0	0	3	2	0	2	1	0	0	0	0	0	0	0	0	0	0	2	F	F
517464	KORIAN_Z2	EST	89	3	6	1	0	0	2	3	1	2	3	0	0	0	0	0	0	0	0	0	0	3	T	F
539228	KORIAN_Z2	EST	89	5	6	1	0	1	3	3	0	2	3	0	0	0	0	0	0	0	0	0	0	5	F	F
539636	KORIAN_Z2	EST	89	1	7	0	0	0	2	2	1	1	2	0	0	0	0	0	0	0	0	0	0	1	F	F
608070	KORIAN_Z2	EST	89	2	6	0	0	1	3	3	0	1	1	0	0	0	0	0	0	0	0	0	0	14	T	T
631560	KORIAN_Z2	EST	89	4	5	2	1	0	1	2	2	2	2	0	0	0	0	0	0	0	0	0	0	4	T	F
691135	KORIAN_Z2	EST	89	3	2	0	0	1	0	2	0	2	2	0	0	0	0	0	0	0	0	0	0	6	T	F
747320	KORIAN_Z2	EST	89	3	5	1	0	0	2	2	1	1	3	0	0	0	0	0	0	0	0	0	0	24	T	T
754615	KORIAN_Z2	EST	89	3	6	1	1	1	2	3	1	2	1	0	0	0	0	0	0	0	0	0	0	4	F	F
822880	KORIAN_Z2	EST	89	3	2	0	1	1	1	3	1	2	0	0	0	0	0	0	0	0	0	0	0	0	F	F
112326	KORIAN_B2	IDF NORD	78	0	5	0	0	0	2	0	0	1	1	0	0	0	0	0	0	0	1	0	0	0	F	F
112364	KORIAN_B2	IDF NORD	78	2	6	0	1	0	1	1	0	2	1	0	0	0	0	1	0	1	0	0	2	19	T	F
112402	KORIAN_B2	IDF NORD	78	1	3	0	0	0	0	1	0	1	2	0	1	0	0	0	0	0	0	0	2	3	F	F
131636	KORIAN_B2	IDF NORD	78	2	3	0	0	0	0	2	0	0	1	1	1	0	0	0	0	1	0	0	1	6	F	F
334076	KORIAN_B2	IDF NORD	78	0	6	0	0	0	0	1	1	2	1	0	0	0	0	0	0	0	0	0	0	34	T	F
517988	KORIAN_B2	IDF NORD	78	2	2	0	0	0	3	3	0	1	4	0	0	0	0	0	0	0	0	0	0	1	F	F
680280	KORIAN_B2	IDF NORD	78	2	3	0	1	0	1	2	1	0	0	0	1	0	0	0	0	0	0	0	0	0	F	F
694800	KORIAN_B2	IDF NORD	78	2	4	0	1	0	2	1	0	1	1	0	0	0	0	0	0	0	0	0	2	1	F	F
715265	KORIAN_B2	IDF NORD	78	3	2	0	0	0	0	1	1	1	2	1	2	0	0	0	0	0	1	0	1	2	F	F
739415	KORIAN_B2	IDF NORD	78	0	1	0	0	0	2	1	0	1	1	1	4	0	0	0	1	2	0	0	0	9	F	F
779635	KORIAN_B2	IDF NORD	78	3	0	1	1	0	1	2	0	1	2	0	0	0	0	0	0	0	1	0	0	0	F	F
786865	KORIAN_B2	IDF NORD	78	1	3	0	0	0	3	0	0	3	3	0	0	0	0	1	0	2	0	0	1	1	T	F
839808	KORIAN_B2	IDF NORD	78	1	5	0	0	0	2	2	0	1	1	0	1	0	0	0	0	1	0	0	0	5	T	F
864810	KORIAN_B2	IDF NORD	78	4	2	0	1	1	2	2	2	0	1	0	2	0	0	0	0	1	0	1	0	14	T	F
913986	KORIAN_B2	IDF NORD	78	0	0	0	0	0	0	0	0	0	0	0	0	0	0	0	0	0	0	0	0	1	F	F
121152	KORIAN_C2	IDF NORD	78	0	0	0	1	0	0	0	1	0	0	1	2	0	0	0	0	1	1	0	1	3	F	F
121214	KORIAN_C2	IDF NORD	78	0	1	2	1	0	0	0	0	0	0	2	4	0	0	0	0	0	0	0	1	2	F	F
121242	KORIAN_C2	IDF NORD	78	0	0	0	0	0	0	0	0	0	0	1	2	0	0	0	2	0	0	0	0	2	F	F
121286	KORIAN_C2	IDF NORD	78	0	0	0	1	0	0	1	0	0	0	1	2	0	0	0	0	0	1	0	1	2	T	F
121304	KORIAN_C2	IDF NORD	78	0	0	1	0	0	0	2	0	0	0	1	1	0	0	0	1	0	0	0	0	0	F	F
121308	KORIAN_C2	IDF NORD	78	3	1	1	1	0	0	0	0	0	1	1	2	0	0	0	1	0	0	0	0	6	T	T
121316	KORIAN_C2	IDF NORD	78	0	0	0	1	0	0	0	0	0	0	1	1	0	0	0	0	0	0	0	0	1	F	F
121356	KORIAN_C2	IDF NORD	78	0	1	0	0	0	1	0	0	0	1	0	2	0	0	0	0	1	0	0	0	11	F	F
121448	KORIAN_C2	IDF NORD	78	0	0	0	0	0	0	0	0	0	0	1	1	0	0	0	0	1	0	0	0	28	F	F
121490	KORIAN_C2	IDF NORD	78	2	0	0	0	0	0	0	1	0	0	0	2	0	0	0	2	0	0	0	1	8	F	F
121520	KORIAN_C2	IDF NORD	78	0	0	0	0	0	1	0	0	0	1	0	2	0	0	0	1	0	0	0	0	6	F	F
121524	KORIAN_C2	IDF NORD	78	0	0	0	0	0	1	0	0	0	0	1	0	0	0	0	0	1	0	0	1	1	T	T
121528	KORIAN_C2	IDF NORD	78	0	2	0	0	0	0	0	0	0	0	1	0	0	0	0	0	0	0	0	2	8	F	F
121536	KORIAN_C2	IDF NORD	78	0	0	0	0	0	0	0	0	0	0	2	1	0	0	0	0	0	0	0	0	0	F	F
121570	KORIAN_C2	IDF NORD	78	0	0	0	0	0	0	0	0	0	0	0	1	1	1	0	1	0	0	0	0	9	T	T
157113	KORIAN_C2	IDF NORD	78	0	0	0	0	0	0	0	0	0	0	0	1	0	0	0	1	1	0	0	0	6	T	F
188118	KORIAN_C2	IDF NORD	78	0	0	0	0	0	0	0	0	0	0	1	4	0	0	0	1	0	0	0	1	1	F	F
285366	KORIAN_C2	IDF NORD	78	1	0	1	0	1	0	1	0	0	0	2	1	1	0	0	2	0	0	1	0	4	F	F
303474	KORIAN_C2	IDF NORD	78	0	1	1	0	0	1	0	0	0	0	1	1	0	0	0	2	0	0	0	0	3	F	T
378924	KORIAN_C2	IDF NORD	78	0	0	0	0	0	0	1	0	0	0	2	4	0	0	0	1	1	0	0	1	4	F	F
424036	KORIAN_C2	IDF NORD	78	0	1	0	1	0	0	0	0	0	0	2	0	0	0	0	1	0	0	1	1	2	F	F
455672	KORIAN_C2	IDF NORD	78	2	1	0	0	0	1	0	0	0	2	1	2	0	0	0	2	1	0	0	1	4	F	T
527132	KORIAN_C2	IDF NORD	78	1	0	0	0	0	1	0	0	0	0	4	4	1	1	0	1	2	1	0	1	1	F	F
541860	KORIAN_C2	IDF NORD	78	1	0	0	0	0	0	0	0	0	0	1	0	0	0	0	1	2	1	0	0	0	F	F
552080	KORIAN_C2	IDF NORD	78	0	0	0	0	0	0	0	0	0	0	0	3	0	0	0	0	0	0	0	0	3	F	F
559568	KORIAN_C2	IDF NORD	78	0	0	0	0	0	0	1	0	0	1	2	0	0	0	0	1	1	0	0	1	0	F	F
853482	KORIAN_C2	IDF NORD	78	0	0	0	0	0	0	1	0	0	0	4	3	1	0	0	0	0	0	1	0	1	F	F
860262	KORIAN_C2	IDF NORD	78	0	0	0	0	0	1	1	0	0	1	0	3	0	0	0	0	1	0	0	3	0	F	F
886146	KORIAN_C2	IDF NORD	78	1	1	0	0	0	1	0	0	0	0	1	2	0	0	0	0	0	0	0	0	1	F	F
1131798	KORIAN_C2	IDF NORD	78	1	0	0	0	0	2	1	1	0	0	1	2	0	0	0	0	1	0	0	0	1	F	F
314812	KORIAN_G3	IDF NORD	78	1	3	0	0	0	2	2	0	0	2	1	3	0	0	0	0	1	0	0	1	0	F	F
314820	KORIAN_G3	IDF NORD	78	3	4	0	0	1	2	1	0	1	3	3	4	0	0	0	0	1	0	1	2	0	F	F
314992	KORIAN_G3	IDF NORD	78	4	2	0	0	1	1	2	2	1	1	4	2	0	0	1	0	2	2	1	1	0	F	F
315024	KORIAN_G3	IDF NORD	78	1	4	0	0	0	1	1	0	1	1	0	4	0	0	0	0	1	0	1	1	0	F	F
315036	KORIAN_G3	IDF NORD	78	1	4	1	0	0	2	3	1	2	2	1	4	0	0	0	2	3	1	2	1	1	F	F
315048	KORIAN_G3	IDF NORD	78	1	3	0	0	0	1	1	0	2	1	1	2	0	0	0	1	1	0	2	1	0	F	F
315060	KORIAN_G3	IDF NORD	78	1	4	0	0	0	1	3	0	0	1	1	4	0	0	1	1	3	0	0	1	0	F	F
315148	KORIAN_G3	IDF NORD	78	2	0	0	0	1	3	2	0	1	1	2	0	0	0	1	2	2	0	1	1	1	F	F
315164	KORIAN_G3	IDF NORD	78	1	4	0	0	0	1	2	0	1	1	1	4	0	0	0	1	2	0	1	1	3	T	F
315176	KORIAN_G3	IDF NORD	78	2	3	0	0	0	1	2	0	1	1	2	3	0	0	0	1	1	0	1	1	0	F	F
315200	KORIAN_G3	IDF NORD	78	0	4	0	0	0	1	1	0	1	1	0	3	0	0	0	1	1	0	2	1	0	F	F
315236	KORIAN_G3	IDF NORD	78	3	2	1	0	1	1	1	0	1	3	2	2	0	0	1	1	1	0	1	2	2	F	F
315256	KORIAN_G3	IDF NORD	78	3	3	0	1	0	0	1	0	1	2	3	3	0	0	0	0	1	0	1	2	1	F	F
315300	KORIAN_G3	IDF NORD	78	2	2	1	1	1	2	3	1	1	2	2	2	1	0	1	0	3	1	1	2	0	F	F
315308	KORIAN_G3	IDF NORD	78	1	4	0	1	0	2	0	0	0	3	1	4	0	0	0	2	0	0	0	3	0	F	F
315344	KORIAN_G3	IDF NORD	78	1	4	0	1	0	1	0	0	1	0	1	4	0	0	0	1	0	0	1	0	0	F	F
315372	KORIAN_G3	IDF NORD	78	3	2	0	0	0	1	1	1	2	2	2	2	0	0	0	1	1	1	2	2	7	F	F
315388	KORIAN_G3	IDF NORD	78	2	2	0	1	0	1	2	1	2	1	0	2	0	0	0	1	2	1	2	1	0	F	F
315456	KORIAN_G3	IDF NORD	78	1	5	0	0	0	1	1	0	1	3	0	5	0	0	0	1	1	0	1	2	5	F	F
315468	KORIAN_G3	IDF NORD	78	1	0	1	0	0	1	2	0	1	3	0	0	0	0	0	1	2	0	1	3	0	F	F
315512	KORIAN_G3	IDF NORD	78	2	2	0	0	0	2	2	1	0	1	1	2	0	0	0	2	2	1	0	1	4	F	F
315668	KORIAN_G3	IDF NORD	78	3	1	0	0	1	1	3	0	1	1	3	1	0	0	0	1	3	0	1	1	0	F	F
315688	KORIAN_G3	IDF NORD	78	1	1	1	0	0	1	2	1	0	0	1	1	1	0	0	1	2	1	0	0	0	F	F
315708	KORIAN_G3	IDF NORD	78	2	1	0	1	0	1	1	0	0	1	1	1	0	0	0	1	1	0	0	1	1	T	F
315728	KORIAN_G3	IDF NORD	78	0	2	0	0	0	2	1	0	1	1	0	2	0	0	0	0	1	0	1	1	0	F	F
315748	KORIAN_G3	IDF NORD	78	1	2	0	0	0	2	0	0	1	3	1	2	0	0	0	1	0	0	1	2	0	F	F
315768	KORIAN_G3	IDF NORD	78	0	1	0	0	1	1	2	1	1	1	0	1	0	0	0	1	2	1	1	1	1	F	F
315796	KORIAN_G3	IDF NORD	78	0	5	0	0	0	1	2	1	1	1	0	5	0	0	0	1	2	1	1	1	3	T	T
315828	KORIAN_G3	IDF NORD	78	1	4	1	1	0	1	2	0	1	2	1	5	1	0	0	1	2	0	1	2	1	F	F
315836	KORIAN_G3	IDF NORD	78	0	2	0	0	1	1	2	1	1	2	0	2	0	0	0	1	2	1	1	2	0	F	F
662975	KORIAN_G3	IDF NORD	78	1	4	1	0	0	0	1	1	1	1	1	4	1	0	0	0	1	1	1	0	0	F	F
663475	KORIAN_G3	IDF NORD	78	1	1	0	0	0	3	0	0	0	1	1	2	0	0	0	3	0	0	0	1	0	F	F
663485	KORIAN_G3	IDF NORD	78	3	3	0	1	0	1	1	1	0	0	1	3	0	1	0	1	0	1	0	0	4	F	F
663940	KORIAN_G3	IDF NORD	78	0	3	0	1	0	0	0	1	0	2	0	3	0	0	0	0	0	1	0	2	0	F	F
714015	KORIAN_G3	IDF NORD	78	3	4	0	0	0	0	2	0	1	0	3	3	0	0	0	0	2	0	1	0	1	F	F
738645	KORIAN_G3	IDF NORD	78	0	2	1	1	0	3	2	0	0	0	0	2	1	0	0	3	2	0	0	0	3	F	F
738980	KORIAN_G3	IDF NORD	78	2	4	0	0	0	1	0	1	0	0	2	4	0	0	0	1	0	0	0	0	7	T	F
826638	KORIAN_G3	IDF NORD	78	0	1	0	0	1	0	0	0	0	2	0	1	0	0	0	0	0	0	0	1	1	F	F
885228	KORIAN_G3	IDF NORD	78	2	5	0	2	2	1	1	0	1	1	2	5	0	1	1	1	1	0	0	1	1	F	F
907044	KORIAN_G3	IDF NORD	78	2	3	0	0	0	1	1	0	0	0	1	1	1	0	0	1	1	0	0	0	0	F	F
908400	KORIAN_G3	IDF NORD	78	3	1	0	0	0	1	1	0	1	2	3	1	0	0	0	0	1	0	1	1	2	F	F
917094	KORIAN_G3	IDF NORD	78	1	3	0	1	0	1	2	0	0	0	1	2	0	0	0	1	2	0	0	0	5	F	T
201963	KORIAN_S2	IDF NORD	78	0	1	0	0	0	0	0	0	0	0	1	2	0	0	0	1	2	0	0	0	0	F	F
202008	KORIAN_S2	IDF NORD	78	0	0	0	0	0	0	0	0	0	0	0	2	0	0	0	0	0	0	1	1	6	F	F
202020	KORIAN_S2	IDF NORD	78	0	0	0	0	0	0	0	0	0	0	0	0	0	0	0	0	0	0	0	1	0	F	F
202062	KORIAN_S2	IDF NORD	78	0	0	0	0	0	0	0	0	0	0	0	3	0	0	0	0	2	0	0	0	8	F	F
202077	KORIAN_S2	IDF NORD	78	0	1	0	0	0	1	0	0	0	0	1	2	0	0	0	1	0	0	0	0	2	F	F
202095	KORIAN_S2	IDF NORD	78	0	0	0	0	0	0	0	0	0	0	1	1	0	0	0	1	0	0	0	0	5	F	F
202200	KORIAN_S2	IDF NORD	78	0	0	0	0	0	1	0	0	0	0	1	4	0	0	0	0	0	0	0	1	2	F	F
202218	KORIAN_S2	IDF NORD	78	2	0	2	0	1	0	1	0	0	1	0	1	0	0	0	0	0	0	0	1	0	F	F
202245	KORIAN_S2	IDF NORD	78	1	0	0	0	0	0	1	0	0	2	2	2	0	0	0	0	0	1	1	1	2	F	F
202365	KORIAN_S2	IDF NORD	78	1	0	0	0	0	0	0	0	0	0	3	0	0	0	0	1	0	1	1	2	0	F	F
202482	KORIAN_S2	IDF NORD	78	0	1	0	0	0	0	0	0	0	2	2	2	0	0	0	0	0	1	0	0	16	T	T
202515	KORIAN_S2	IDF NORD	78	0	0	0	0	0	1	1	0	1	1	1	2	0	0	0	0	0	0	0	1	0	F	F
202737	KORIAN_S2	IDF NORD	78	0	1	0	0	0	1	0	0	0	1	1	4	0	0	0	1	2	1	0	2	5	F	F
202782	KORIAN_S2	IDF NORD	78	0	0	0	0	0	1	0	0	0	1	1	3	0	0	0	1	1	0	0	1	2	F	F
202791	KORIAN_S2	IDF NORD	78	0	0	0	0	0	2	0	0	0	1	1	2	0	0	0	0	1	2	0	1	1	F	T
267339	KORIAN_S2	IDF NORD	78	0	0	0	0	0	0	1	0	0	0	1	3	0	0	0	1	0	1	0	1	2	F	F
287607	KORIAN_S2	IDF NORD	78	1	0	0	0	0	1	0	0	0	1	1	1	0	0	0	1	0	0	0	1	3	F	F
329728	KORIAN_S2	IDF NORD	78	0	2	0	0	0	1	0	0	0	0	2	2	0	0	0	0	0	0	0	0	15	F	T
351256	KORIAN_S2	IDF NORD	78	0	0	0	0	0	0	1	0	0	0	1	2	0	0	0	0	0	0	0	0	0	F	F
421240	KORIAN_S2	IDF NORD	78	0	0	0	0	0	0	0	0	0	0	3	0	0	0	1	1	0	0	0	1	1	F	F
500392	KORIAN_S2	IDF NORD	78	1	0	0	0	0	0	0	0	0	0	0	1	0	0	0	0	0	0	1	2	2	F	F
531100	KORIAN_S2	IDF NORD	78	0	0	0	0	0	0	0	0	0	0	1	4	0	0	0	1	0	0	0	0	1	F	F
597135	KORIAN_S2	IDF NORD	78	1	0	0	0	0	0	0	0	0	0	1	0	0	0	0	0	1	0	0	1	2	F	F
720400	KORIAN_S2	IDF NORD	78	0	0	0	0	0	0	0	0	0	0	1	1	0	0	0	0	0	1	0	0	2	F	F
753230	KORIAN_S2	IDF NORD	78	0	0	0	0	0	0	0	0	0	0	1	1	0	0	0	0	0	0	1	0	10	F	F
754110	KORIAN_S2	IDF NORD	78	0	0	0	0	0	0	0	0	0	0	3	1	0	0	0	0	0	0	1	0	1	F	F
759780	KORIAN_S2	IDF NORD	78	0	0	0	0	0	0	0	0	0	0	1	0	0	0	1	1	0	0	0	0	5	F	F
811765	KORIAN_S2	IDF NORD	78	0	0	0	0	0	0	2	0	0	0	1	2	1	0	0	0	0	2	0	0	0	F	F
890046	KORIAN_S2	IDF NORD	78	0	0	0	0	0	0	0	0	0	0	2	1	0	0	0	1	0	1	0	0	1	F	F
893082	KORIAN_S2	IDF NORD	78	0	0	0	0	0	0	0	0	0	1	1	1	1	0	0	2	0	1	0	0	2	F	T
909918	KORIAN_S2	IDF NORD	78	0	0	0	0	0	0	0	0	0	0	1	1	0	0	0	1	0	0	0	0	6	F	F
923124	KORIAN_S2	IDF NORD	78	0	0	0	0	0	0	0	0	0	0	2	2	0	0	0	0	0	0	0	0	2	F	F
1030458	KORIAN_S2	IDF NORD	78	1	0	0	0	0	0	0	0	0	0	3	1	0	0	0	1	0	0	0	0	0	F	F
1033878	KORIAN_S2	IDF NORD	78	0	0	0	0	0	0	0	0	0	0	0	1	0	0	0	0	0	0	1	0	1	F	F
77146	KORIAN_Q	IDF NORD-EST	93	0	0	0	0	0	0	1	0	0	0	1	2	0	0	0	0	0	0	0	0	2	T	F
77154	KORIAN_Q	IDF NORD-EST	93	0	1	0	0	0	0	0	0	0	1	2	1	0	0	0	0	0	0	0	0	2	T	F
77180	KORIAN_Q	IDF NORD-EST	93	0	2	0	0	0	1	1	0	0	0	2	3	1	0	0	0	0	0	0	0	5	T	T
77244	KORIAN_Q	IDF NORD-EST	93	0	0	0	0	0	0	0	0	0	0	1	0	0	0	0	0	0	0	0	0	2	F	F
382536	KORIAN_Q	IDF NORD-EST	93	0	0	0	0	0	0	1	0	0	0	1	1	0	0	0	0	1	1	0	0	1	F	F
673570	KORIAN_Q	IDF NORD-EST	93	0	0	1	0	0	0	0	0	0	1	0	1	1	0	0	0	0	0	0	1	1	F	F
796870	KORIAN_Q	IDF NORD-EST	93	1	0	0	0	0	0	0	0	0	0	2	1	0	0	0	1	2	0	0	0	0	F	F
839358	KORIAN_Q	IDF NORD-EST	93	0	0	0	0	0	0	0	0	0	0	0	1	0	0	0	0	0	0	0	0	6	T	T
946242	KORIAN_Q	IDF NORD-EST	93	0	0	0	0	0	0	0	0	0	0	1	1	0	0	0	1	1	0	0	1	0	F	F
956076	KORIAN_Q	IDF NORD-EST	93	2	0	0	0	0	0	0	0	0	0	2	1	0	0	1	1	0	0	0	1	0	F	F
648735	KORIAN_S3	IDF NORD-EST	94	3	0	0	0	0	2	1	0	0	0	0	2	0	0	0	0	1	0	0	0	21	T	T
649020	KORIAN_S3	IDF NORD-EST	94	5	1	1	0	0	3	1	0	0	1	0	1	0	0	0	0	0	0	0	0	0	F	F
649030	KORIAN_S3	IDF NORD-EST	94	3	2	1	0	0	1	2	0	1	1	1	0	0	0	0	0	0	0	0	0	1	F	F
649040	KORIAN_S3	IDF NORD-EST	94	1	2	0	1	0	2	0	1	1	1	0	0	0	0	0	0	1	0	0	0	4	T	T
649080	KORIAN_S3	IDF NORD-EST	94	1	2	0	1	0	1	1	1	0	0	0	0	0	0	0	0	0	0	0	0	0	F	F
649085	KORIAN_S3	IDF NORD-EST	94	2	1	0	0	0	1	1	1	0	1	0	1	0	0	1	0	1	0	0	0	0	F	F
649135	KORIAN_S3	IDF NORD-EST	94	3	2	1	0	0	2	2	0	0	1	0	1	0	0	0	0	0	0	0	0	19	F	T
649145	KORIAN_S3	IDF NORD-EST	94	0	1	0	1	0	3	1	0	0	0	0	1	0	0	0	0	0	0	0	0	9	T	F
649185	KORIAN_S3	IDF NORD-EST	94	1	2	1	0	0	1	0	0	0	1	0	3	0	0	0	0	0	0	0	1	6	F	F
649195	KORIAN_S3	IDF NORD-EST	94	2	1	0	1	0	1	0	0	0	0	0	0	0	0	0	0	0	0	0	0	0	F	F
649225	KORIAN_S3	IDF NORD-EST	94	1	3	0	0	0	1	2	1	0	1	0	1	0	0	0	0	0	0	0	0	0	F	F
649235	KORIAN_S3	IDF NORD-EST	94	2	2	0	0	0	0	1	0	0	1	0	1	0	0	0	2	0	0	0	0	0	F	F
649245	KORIAN_S3	IDF NORD-EST	94	5	1	0	0	0	1	1	0	1	1	0	1	0	0	1	0	0	0	0	0	7	F	F
649265	KORIAN_S3	IDF NORD-EST	94	3	2	1	0	0	0	0	0	0	1	0	0	0	0	0	0	0	0	0	1	9	T	T
649275	KORIAN_S3	IDF NORD-EST	94	1	1	0	0	0	2	1	0	0	0	0	0	0	0	0	0	0	0	0	0	1	F	F
649360	KORIAN_S3	IDF NORD-EST	94	1	2	0	0	0	2	1	0	0	1	0	1	0	0	0	0	0	0	0	0	2	F	F
649370	KORIAN_S3	IDF NORD-EST	94	3	2	1	0	0	2	1	2	0	1	0	0	0	0	0	0	0	1	0	0	0	F	F
649390	KORIAN_S3	IDF NORD-EST	94	0	1	0	0	1	0	1	1	1	0	0	0	0	0	0	0	1	0	0	0	2	F	F
649410	KORIAN_S3	IDF NORD-EST	94	4	1	2	0	0	0	1	0	0	0	1	1	1	0	0	0	0	0	0	0	2	F	F
649420	KORIAN_S3	IDF NORD-EST	94	2	5	0	1	0	0	1	2	0	2	0	0	0	0	0	0	0	0	0	0	4	T	T
649450	KORIAN_S3	IDF NORD-EST	94	2	3	2	1	0	0	2	1	0	0	0	0	0	0	0	0	1	0	0	0	1	F	F
649515	KORIAN_S3	IDF NORD-EST	94	2	3	0	0	0	1	1	0	0	0	0	1	0	0	1	0	1	0	0	0	1	F	F
649525	KORIAN_S3	IDF NORD-EST	94	5	2	0	2	0	2	3	0	0	0	0	1	1	0	0	1	0	0	0	1	1	F	F
649540	KORIAN_S3	IDF NORD-EST	94	2	2	0	2	0	5	2	0	0	3	0	1	0	0	0	0	0	0	0	0	6	F	F
649550	KORIAN_S3	IDF NORD-EST	94	0	1	0	0	0	1	1	0	1	0	0	1	0	0	0	0	0	0	0	1	4	F	F
741750	KORIAN_S3	IDF NORD-EST	94	0	0	0	0	0	0	0	0	0	0	1	2	0	0	1	0	1	0	0	0	1	F	F
748400	KORIAN_S3	IDF NORD-EST	94	0	0	0	0	0	0	0	0	0	0	2	4	0	0	0	1	2	0	0	3	2	F	F
759305	KORIAN_S3	IDF NORD-EST	94	1	0	0	0	0	0	0	0	0	0	1	1	0	0	0	1	2	0	1	1	0	F	F
877776	KORIAN_S3	IDF NORD-EST	94	3	1	0	0	0	0	1	0	0	2	2	1	1	0	0	1	0	0	0	1	3	F	F
926454	KORIAN_S3	IDF NORD-EST	94	4	0	0	0	0	1	1	0	0	0	3	0	0	0	0	1	1	0	0	0	1	F	F
975426	KORIAN_S3	IDF NORD-EST	94	1	1	0	0	0	1	3	2	0	2	1	3	0	0	0	1	1	2	0	0	1	F	F
111044	KORIAN_A2	NORD-OUEST	27	2	0	1	0	0	0	0	1	1	0	1	0	1	0	0	0	2	1	1	0	1	F	F
111128	KORIAN_A2	NORD-OUEST	27	0	1	0	0	0	1	0	0	0	0	3	0	0	0	0	0	0	0	0	0	4	F	F
111286	KORIAN_A2	NORD-OUEST	27	0	1	0	0	0	2	0	0	0	0	0	1	0	0	0	2	0	0	0	0	3	F	T
111484	KORIAN_A2	NORD-OUEST	27	1	2	0	0	0	1	2	0	1	0	1	2	0	0	1	1	1	0	1	0	24	T	T
111494	KORIAN_A2	NORD-OUEST	27	2	2	1	0	1	0	1	0	1	0	2	2	1	0	1	0	1	0	1	0	1	F	F
111514	KORIAN_A2	NORD-OUEST	27	0	1	0	0	1	1	2	1	0	2	0	1	0	0	1	0	2	1	0	2	0	F	F
125264	KORIAN_A2	NORD-OUEST	27	1	2	0	0	0	1	1	1	0	0	1	2	0	0	0	1	1	1	0	0	4	F	T
219897	KORIAN_A2	NORD-OUEST	27	2	1	0	0	0	2	0	2	1	1	2	1	0	0	0	1	0	2	1	1	0	F	F
493112	KORIAN_A2	NORD-OUEST	27	0	0	0	0	0	1	0	0	0	0	3	1	0	0	0	1	0	0	0	0	3	F	F
772550	KORIAN_A2	NORD-OUEST	27	1	3	0	0	0	0	0	0	1	1	1	3	0	0	1	0	0	0	1	1	3	F	F
879972	KORIAN_A2	NORD-OUEST	27	0	0	0	0	0	0	0	0	0	0	1	0	0	0	0	1	1	0	0	1	1	F	F
16710	KORIAN_C	NORD-OUEST	27	1	2	0	0	0	0	0	0	0	1	0	0	0	0	0	0	0	0	0	0	6	F	F
16760	KORIAN_C	NORD-OUEST	27	1	3	1	0	0	3	2	0	2	2	0	0	0	0	0	0	0	0	0	0	5	F	F
81430	KORIAN_C	NORD-OUEST	27	0	0	0	0	0	2	2	0	2	2	0	0	0	0	0	0	0	0	0	0	0	F	F
95882	KORIAN_C	NORD-OUEST	27	2	2	0	0	0	1	0	0	0	3	0	0	0	0	0	0	0	0	0	0	24	F	F
217926	KORIAN_C	NORD-OUEST	27	1	3	0	0	0	0	0	0	0	1	0	0	0	0	0	0	0	0	0	0	3	T	T
224460	KORIAN_C	NORD-OUEST	27	0	2	0	0	0	2	0	0	1	2	0	0	0	0	0	0	0	0	0	0	20	F	F
233442	KORIAN_C	NORD-OUEST	27	1	1	1	0	0	0	0	0	1	2	0	0	0	0	0	0	0	0	0	0	6	F	T
476620	KORIAN_C	NORD-OUEST	27	3	0	1	0	0	0	1	0	0	1	0	0	0	0	0	0	0	0	0	0	0	F	F
712205	KORIAN_C	NORD-OUEST	27	1	1	0	0	0	1	0	0	1	1	0	0	0	0	0	0	0	0	0	0	0	F	F
791025	KORIAN_C	NORD-OUEST	27	0	2	1	0	0	3	1	1	1	3	0	0	0	0	0	0	0	0	0	0	3	F	T
900690	KORIAN_C	NORD-OUEST	27	1	3	0	0	0	1	0	1	0	1	0	0	0	0	0	0	0	0	0	0	4	F	F
956766	KORIAN_C	NORD-OUEST	27	1	3	0	0	0	2	1	0	1	2	0	0	0	0	0	0	0	0	0	0	2	F	F
725640	KORIAN_U3	NORD-OUEST	76	2	2	0	0	0	1	1	0	1	1	1	2	0	0	1	1	1	1	1	2	0	F	F
726030	KORIAN_U3	NORD-OUEST	76	1	2	0	0	0	0	0	0	0	0	1	2	0	0	0	0	0	0	1	0	1	F	F
726370	KORIAN_U3	NORD-OUEST	76	0	0	0	0	0	0	0	0	0	0	0	4	0	0	0	0	1	1	1	1	0	F	F
726435	KORIAN_U3	NORD-OUEST	76	0	0	0	0	0	0	0	0	0	0	2	2	0	0	0	0	1	1	1	0	0	F	F
726460	KORIAN_U3	NORD-OUEST	76	0	0	0	0	0	0	0	0	0	0	2	4	0	0	0	2	0	1	1	1	12	F	F
726730	KORIAN_U3	NORD-OUEST	76	1	3	0	0	0	0	0	0	0	1	0	4	0	0	0	0	0	0	1	1	3	F	F
726745	KORIAN_U3	NORD-OUEST	76	1	1	0	0	0	1	0	0	0	2	2	4	0	0	0	2	0	0	0	1	6	F	T
727160	KORIAN_U3	NORD-OUEST	76	1	1	0	0	0	0	0	0	1	0	2	0	0	0	0	0	0	1	1	0	0	F	F
727370	KORIAN_U3	NORD-OUEST	76	1	0	0	0	0	0	0	0	0	0	1	2	1	0	0	1	1	0	1	0	4	F	F
859554	KORIAN_U3	NORD-OUEST	76	0	1	0	0	0	0	0	0	0	1	1	1	0	0	0	1	1	0	0	2	1	F	F
918258	KORIAN_U3	NORD-OUEST	76	0	0	0	0	0	0	0	0	0	0	2	0	1	0	1	0	0	0	1	0	0	F	F
923598	KORIAN_U3	NORD-OUEST	76	1	0	0	0	0	0	0	0	0	1	1	1	0	0	0	1	0	0	0	0	1	F	F
930756	KORIAN_U3	NORD-OUEST	76	0	0	0	1	0	0	0	0	0	0	1	2	0	0	0	0	1	0	0	1	0	F	F
585290	KORIAN_Q3	OUEST	44	1	0	0	0	0	0	0	0	0	0	1	2	0	0	0	0	0	1	1	0	0	F	F
585935	KORIAN_Q3	OUEST	44	0	1	0	0	0	0	0	0	0	0	1	0	0	0	0	0	0	0	1	0	2	T	F
585975	KORIAN_Q3	OUEST	44	1	1	0	0	0	0	0	0	0	0	0	0	0	0	0	0	1	1	0	0	5	T	F
644740	KORIAN_Q3	OUEST	44	1	0	0	0	0	0	0	0	0	0	1	1	0	0	0	0	0	0	1	2	2	F	F
812400	KORIAN_Q3	OUEST	44	1	0	0	0	0	0	0	0	0	0	1	0	0	0	0	0	1	0	1	1	0	F	F
831288	KORIAN_Q3	OUEST	44	0	0	0	0	0	0	0	0	0	0	0	0	0	0	0	0	0	0	0	0	3	F	F
869754	KORIAN_Q3	OUEST	44	0	0	0	0	0	0	0	0	0	0	0	0	0	0	0	0	0	0	0	0	2	F	F
892656	KORIAN_Q3	OUEST	44	0	0	0	0	0	0	0	0	0	0	0	0	0	0	0	0	0	0	0	0	0	F	F
930036	KORIAN_Q3	OUEST	44	0	0	0	0	0	0	0	0	0	0	0	0	0	0	0	0	0	0	0	0	0	F	F
947052	KORIAN_Q3	OUEST	44	0	0	0	0	0	0	0	0	0	0	0	0	0	0	0	0	0	0	0	0	1	T	T
991842	KORIAN_Q3	OUEST	44	0	0	0	0	0	0	0	0	0	0	0	0	0	0	0	0	0	0	0	0	10	T	T
22631	KORIAN_F	PARIS HAUTS DE SEINE	92	1	3	0	0	0	0	0	0	0	0	1	3	0	0	0	0	0	0	0	0	3	T	T
22634	KORIAN_F	PARIS HAUTS DE SEINE	92	2	1	0	0	0	0	0	0	0	0	2	1	0	0	0	0	0	0	0	0	1	F	F
22647	KORIAN_F	PARIS HAUTS DE SEINE	92	1	2	0	0	0	0	0	0	0	0	1	2	0	0	0	0	0	0	0	0	3	F	F
22662	KORIAN_F	PARIS HAUTS DE SEINE	92	2	1	0	0	0	1	1	0	0	1	2	1	0	0	0	1	1	0	0	1	7	F	F
22752	KORIAN_F	PARIS HAUTS DE SEINE	92	2	1	0	0	0	1	0	1	0	1	0	1	0	0	0	0	1	0	0	0	6	T	T
22784	KORIAN_F	PARIS HAUTS DE SEINE	92	2	1	0	0	0	1	1	0	0	0	2	0	0	0	0	1	1	0	0	0	2	F	F
24946	KORIAN_F	PARIS HAUTS DE SEINE	92	1	1	0	1	1	3	0	0	0	0	0	1	0	0	0	2	0	0	0	0	2	T	T
42628	KORIAN_F	PARIS HAUTS DE SEINE	92	1	1	0	0	0	1	0	0	0	0	1	1	0	0	0	0	0	0	0	0	5	T	F
50462	KORIAN_F	PARIS HAUTS DE SEINE	92	0	2	0	0	0	1	0	0	0	0	0	2	0	0	0	0	0	0	0	0	2	F	F
50702	KORIAN_F	PARIS HAUTS DE SEINE	92	1	1	0	0	0	2	0	0	0	0	2	2	0	0	0	2	0	0	0	0	7	F	F
72226	KORIAN_F	PARIS HAUTS DE SEINE	92	1	2	0	0	0	0	0	0	0	1	1	5	0	0	0	0	0	1	0	1	14	T	F
72830	KORIAN_F	PARIS HAUTS DE SEINE	92	1	1	0	0	0	0	0	1	0	0	1	1	0	0	0	0	0	1	0	0	8	T	T
75226	KORIAN_F	PARIS HAUTS DE SEINE	92	4	1	1	0	0	0	1	0	1	0	3	2	1	0	0	0	0	0	1	0	2	F	F
94978	KORIAN_F	PARIS HAUTS DE SEINE	92	1	3	0	0	0	0	0	0	0	0	1	3	0	0	0	0	0	0	0	0	1	F	F
98230	KORIAN_F	PARIS HAUTS DE SEINE	92	1	1	0	0	0	1	0	0	0	0	1	1	0	0	0	1	1	0	0	0	9	T	F
117960	KORIAN_F	PARIS HAUTS DE SEINE	92	3	3	0	0	0	2	0	1	0	1	3	3	0	0	0	2	1	1	0	1	11	T	T
140344	KORIAN_F	PARIS HAUTS DE SEINE	92	0	3	0	1	0	0	0	0	0	1	0	3	0	1	0	0	0	0	0	1	2	F	T
157707	KORIAN_F	PARIS HAUTS DE SEINE	92	0	3	0	0	0	0	1	0	0	0	0	3	0	0	0	1	2	0	0	0	1	F	F
241785	KORIAN_F	PARIS HAUTS DE SEINE	92	1	3	0	0	0	0	0	0	0	1	1	3	0	0	0	0	0	0	0	1	2	F	F
260295	KORIAN_F	PARIS HAUTS DE SEINE	92	0	3	0	0	0	0	0	0	0	0	0	4	0	0	0	0	1	0	0	0	5	T	T
285684	KORIAN_F	PARIS HAUTS DE SEINE	92	2	1	0	0	0	0	2	0	0	1	2	1	0	0	0	0	2	0	0	1	1	F	F
293832	KORIAN_F	PARIS HAUTS DE SEINE	92	2	1	0	0	0	0	0	0	1	0	2	3	0	0	0	0	1	0	1	1	2	T	T
320816	KORIAN_F	PARIS HAUTS DE SEINE	92	0	1	0	0	0	2	1	1	0	0	0	1	0	0	0	2	1	1	0	0	1	F	T
340168	KORIAN_F	PARIS HAUTS DE SEINE	92	2	1	0	0	1	0	1	1	0	0	2	2	0	0	1	0	1	1	0	0	15	T	F
345196	KORIAN_F	PARIS HAUTS DE SEINE	92	2	1	0	0	0	0	0	0	0	0	2	1	0	0	0	0	0	0	0	0	1	F	F
349536	KORIAN_F	PARIS HAUTS DE SEINE	92	2	2	0	0	0	1	2	0	0	0	2	2	0	0	0	1	2	0	0	0	2	T	F
394372	KORIAN_F	PARIS HAUTS DE SEINE	92	0	3	0	0	0	2	1	0	0	1	0	3	0	0	0	2	1	0	0	1	0	F	F
438144	KORIAN_F	PARIS HAUTS DE SEINE	92	0	4	1	0	0	1	2	0	0	1	0	4	1	0	0	1	2	0	0	1	4	F	F
441644	KORIAN_F	PARIS HAUTS DE SEINE	92	2	3	0	0	0	1	0	1	0	1	2	3	0	0	0	1	0	1	0	1	0	F	F
488280	KORIAN_F	PARIS HAUTS DE SEINE	92	1	1	0	0	0	0	0	0	0	1	1	1	0	0	0	0	0	0	0	0	0	F	F
488296	KORIAN_F	PARIS HAUTS DE SEINE	92	4	3	1	0	1	0	0	0	0	0	4	3	1	0	1	0	0	0	0	0	2	T	F
563504	KORIAN_F	PARIS HAUTS DE SEINE	92	1	4	0	0	0	0	1	1	0	0	1	3	0	0	0	0	1	1	0	0	3	F	T
638890	KORIAN_F	PARIS HAUTS DE SEINE	92	2	1	0	0	1	0	1	0	0	1	2	1	0	0	1	0	1	0	0	1	0	F	F
643265	KORIAN_F	PARIS HAUTS DE SEINE	92	4	2	0	0	0	1	0	0	1	1	4	2	0	0	0	1	1	0	1	1	0	F	F
655920	KORIAN_F	PARIS HAUTS DE SEINE	92	0	1	0	0	0	0	0	0	0	0	0	1	0	0	0	0	0	0	0	0	2	F	F
751390	KORIAN_F	PARIS HAUTS DE SEINE	92	0	0	0	0	0	0	0	0	0	1	1	1	0	0	0	0	0	0	0	0	0	F	F
762350	KORIAN_F	PARIS HAUTS DE SEINE	92	1	2	0	0	0	1	1	0	0	1	1	2	0	0	0	1	1	0	0	0	1	F	F
763380	KORIAN_F	PARIS HAUTS DE SEINE	92	1	3	0	0	0	0	0	0	0	0	1	3	0	0	0	0	0	0	0	0	0	F	F
768055	KORIAN_F	PARIS HAUTS DE SEINE	92	2	1	0	0	0	0	0	0	0	0	2	1	0	0	0	0	0	0	0	0	0	F	F
776080	KORIAN_F	PARIS HAUTS DE SEINE	92	0	1	0	0	0	0	0	0	0	0	0	1	0	0	0	0	0	0	0	0	0	F	F
827178	KORIAN_F	PARIS HAUTS DE SEINE	92	1	2	0	0	0	1	1	0	0	0	1	2	0	0	0	1	1	0	0	0	7	T	T
837306	KORIAN_F	PARIS HAUTS DE SEINE	92	1	0	0	0	0	0	1	0	1	0	1	0	0	0	0	0	1	0	1	0	1	F	F
840888	KORIAN_F	PARIS HAUTS DE SEINE	92	0	1	0	0	0	1	2	0	0	1	0	1	0	0	0	1	2	0	0	1	1	F	T
857754	KORIAN_F	PARIS HAUTS DE SEINE	92	2	2	0	0	0	0	0	0	1	1	2	2	0	0	0	0	0	0	1	1	1	F	F
876480	KORIAN_F	PARIS HAUTS DE SEINE	92	1	1	0	0	0	2	0	0	0	0	1	1	0	0	0	2	0	0	0	0	0	F	F
896778	KORIAN_F	PARIS HAUTS DE SEINE	92	1	3	0	0	0	0	1	0	0	0	1	3	0	0	0	0	1	0	0	0	1	F	F
1088418	KORIAN_F	PARIS HAUTS DE SEINE	92	2	1	0	0	0	0	0	0	0	1	2	1	0	0	0	0	0	0	0	1	3	F	F
278865	KORIAN_F3	PARIS HAUTS DE SEINE	75	2	2	0	0	0	2	1	0	0	1	2	2	0	0	1	2	1	0	0	1	1	T	F
278889	KORIAN_F3	PARIS HAUTS DE SEINE	75	2	1	1	0	0	1	2	1	1	1	2	2	1	0	0	1	0	1	1	1	6	T	T
278913	KORIAN_F3	PARIS HAUTS DE SEINE	75	2	3	1	0	0	2	2	0	0	2	2	4	0	0	1	2	2	0	1	2	0	F	F
278931	KORIAN_F3	PARIS HAUTS DE SEINE	75	0	2	0	0	1	1	0	0	0	1	0	2	0	0	0	1	0	0	0	1	0	F	F
278991	KORIAN_F3	PARIS HAUTS DE SEINE	75	1	1	0	0	0	2	1	0	0	1	1	1	0	0	0	2	1	0	0	1	0	F	F
279117	KORIAN_F3	PARIS HAUTS DE SEINE	75	2	2	0	0	0	1	0	0	0	1	2	2	0	0	0	1	0	0	0	1	28	T	T
279138	KORIAN_F3	PARIS HAUTS DE SEINE	75	0	1	0	0	0	3	2	0	0	1	0	1	0	0	0	3	2	0	0	1	0	F	F
279162	KORIAN_F3	PARIS HAUTS DE SEINE	75	2	2	0	0	0	2	1	1	1	0	2	2	0	0	0	2	0	1	1	0	0	F	F
279303	KORIAN_F3	PARIS HAUTS DE SEINE	75	2	4	0	0	1	0	1	0	0	1	2	4	0	0	1	0	1	0	0	1	1	T	F
279360	KORIAN_F3	PARIS HAUTS DE SEINE	75	2	1	0	0	0	1	1	1	1	1	2	1	0	0	0	1	1	1	1	2	0	F	F
279363	KORIAN_F3	PARIS HAUTS DE SEINE	75	1	3	0	0	0	0	0	0	0	2	1	3	0	0	0	1	0	0	0	2	3	F	F
279378	KORIAN_F3	PARIS HAUTS DE SEINE	75	1	2	1	0	0	1	1	0	0	0	1	2	0	0	0	1	1	0	0	0	0	F	F
279441	KORIAN_F3	PARIS HAUTS DE SEINE	75	2	3	1	0	0	1	2	1	1	0	1	3	0	0	0	1	2	1	1	0	1	F	F
279450	KORIAN_F3	PARIS HAUTS DE SEINE	75	3	3	0	0	0	3	1	0	1	2	3	3	0	0	0	3	1	0	1	3	0	F	F
279465	KORIAN_F3	PARIS HAUTS DE SEINE	75	2	2	0	0	0	0	0	0	0	2	2	2	0	0	0	0	1	0	0	2	2	F	F
279471	KORIAN_F3	PARIS HAUTS DE SEINE	75	1	2	0	0	0	1	0	1	0	0	1	2	0	0	0	1	0	1	0	0	0	F	F
303555	KORIAN_F3	PARIS HAUTS DE SEINE	75	2	2	1	0	0	0	2	0	1	0	2	3	1	0	0	0	2	0	1	0	2	T	F
318528	KORIAN_F3	PARIS HAUTS DE SEINE	75	2	3	0	0	0	2	2	1	0	1	2	3	0	0	0	1	2	1	0	1	11	T	T
338092	KORIAN_F3	PARIS HAUTS DE SEINE	75	0	4	0	0	1	0	1	0	0	1	0	4	0	0	1	0	2	0	0	1	1	T	F
345712	KORIAN_F3	PARIS HAUTS DE SEINE	75	1	1	0	0	0	2	3	0	0	1	1	2	0	0	0	2	3	0	0	1	1	F	F
411000	KORIAN_F3	PARIS HAUTS DE SEINE	75	1	1	0	0	1	1	1	0	0	3	2	2	0	0	1	1	1	0	0	3	16	T	T
511396	KORIAN_F3	PARIS HAUTS DE SEINE	75	3	5	0	0	0	1	2	0	0	2	3	6	0	0	1	1	3	1	1	1	2	T	T
511956	KORIAN_F3	PARIS HAUTS DE SEINE	75	0	1	0	0	1	2	0	0	0	0	0	1	0	0	1	2	0	0	0	0	0	F	F
535844	KORIAN_F3	PARIS HAUTS DE SEINE	75	1	4	0	0	0	0	0	0	0	1	1	4	0	0	0	0	2	0	0	3	3	F	F
535992	KORIAN_F3	PARIS HAUTS DE SEINE	75	2	3	0	0	1	0	1	1	0	1	2	3	0	0	1	0	1	1	0	1	6	F	F
541396	KORIAN_F3	PARIS HAUTS DE SEINE	75	2	3	0	0	0	1	0	1	0	1	3	4	0	0	0	1	2	1	0	2	2	T	T
784240	KORIAN_F3	PARIS HAUTS DE SEINE	75	0	3	0	0	0	1	1	0	0	1	0	3	0	0	0	1	1	0	0	1	1	F	F
1045170	KORIAN_F3	PARIS HAUTS DE SEINE	75	0	0	0	0	0	0	0	0	0	0	0	0	0	0	0	0	0	0	0	0	0	F	F
1074594	KORIAN_F3	PARIS HAUTS DE SEINE	75	0	0	0	0	0	0	0	0	0	0	0	0	0	0	0	0	0	0	0	0	3	F	F
52582	KORIAN_I	PARIS HAUTS DE SEINE	75	1	2	0	0	0	1	0	0	0	1	1	2	0	0	0	1	1	0	0	0	2	F	F
52602	KORIAN_I	PARIS HAUTS DE SEINE	75	0	2	0	0	0	0	0	0	0	1	1	2	0	0	0	0	0	0	0	0	4	F	F
52612	KORIAN_I	PARIS HAUTS DE SEINE	75	0	3	1	0	0	2	1	0	0	1	0	2	1	0	0	2	1	0	0	0	8	T	F
52628	KORIAN_I	PARIS HAUTS DE SEINE	75	1	1	0	0	0	2	0	0	0	1	1	1	0	0	0	1	0	0	0	0	1	F	F
52672	KORIAN_I	PARIS HAUTS DE SEINE	75	0	2	0	0	0	3	1	0	0	3	0	2	0	0	1	0	0	0	0	3	6	F	T
65062	KORIAN_I	PARIS HAUTS DE SEINE	75	2	2	0	0	0	3	0	0	0	1	2	2	0	0	0	2	0	0	0	1	0	F	F
80142	KORIAN_I	PARIS HAUTS DE SEINE	75	0	2	0	0	0	1	0	0	0	1	0	2	0	0	0	2	0	0	0	0	5	F	F
106166	KORIAN_I	PARIS HAUTS DE SEINE	75	2	1	0	0	0	0	0	0	1	1	2	1	0	0	0	0	0	0	0	0	10	F	F
254514	KORIAN_I	PARIS HAUTS DE SEINE	75	0	2	0	0	0	4	0	1	0	1	0	2	0	0	0	3	0	1	0	1	9	T	F
460728	KORIAN_I	PARIS HAUTS DE SEINE	75	0	2	0	0	1	0	0	2	0	0	0	2	0	0	1	0	0	2	0	0	0	F	F
562688	KORIAN_I	PARIS HAUTS DE SEINE	75	1	1	0	0	0	3	0	0	0	0	1	2	0	0	0	3	0	0	0	1	5	F	F
987168	KORIAN_I	PARIS HAUTS DE SEINE	75	3	1	1	0	0	1	0	1	0	1	3	1	1	0	0	1	0	1	0	1	3	F	F
74374	KORIAN_M	PARIS HAUTS DE SEINE	75	0	0	0	0	0	0	0	0	0	0	0	0	0	0	0	0	0	0	0	0	8	F	F
74392	KORIAN_M	PARIS HAUTS DE SEINE	75	3	2	0	1	0	0	0	0	0	0	2	2	0	1	0	0	0	0	0	0	0	F	F
74410	KORIAN_M	PARIS HAUTS DE SEINE	75	2	1	0	0	0	1	0	0	0	1	2	1	0	0	0	0	0	0	0	0	7	F	F
74628	KORIAN_M	PARIS HAUTS DE SEINE	75	2	2	0	0	0	0	0	1	0	1	2	2	0	0	0	0	0	1	0	0	2	F	F
74686	KORIAN_M	PARIS HAUTS DE SEINE	75	0	0	0	0	0	0	0	0	0	0	0	0	0	0	0	0	0	0	0	0	1	T	F
75448	KORIAN_M	PARIS HAUTS DE SEINE	75	2	0	0	0	0	0	0	0	0	1	2	0	0	0	0	0	0	0	0	1	0	F	F
594595	KORIAN_M	PARIS HAUTS DE SEINE	75	0	0	0	0	0	0	0	0	0	0	0	0	0	0	0	0	0	0	0	0	0	F	F
594610	KORIAN_M	PARIS HAUTS DE SEINE	75	2	2	0	1	0	1	0	0	1	1	2	2	0	1	0	1	0	0	1	1	2	F	F
733135	KORIAN_M	PARIS HAUTS DE SEINE	75	0	0	0	0	0	0	0	0	0	0	2	1	0	0	0	0	0	1	0	0	0	F	F
792000	KORIAN_M	PARIS HAUTS DE SEINE	75	0	2	0	0	1	0	0	0	0	1	0	2	0	0	1	0	0	0	0	1	0	F	F
857556	KORIAN_M	PARIS HAUTS DE SEINE	75	0	0	0	0	0	0	0	0	0	0	0	0	0	0	0	0	0	0	0	0	2	F	F
857910	KORIAN_M	PARIS HAUTS DE SEINE	75	0	0	0	0	0	0	0	0	0	0	0	0	0	0	0	0	0	0	0	0	0	F	F
882792	KORIAN_M	PARIS HAUTS DE SEINE	75	0	1	0	0	0	0	0	0	0	1	1	0	0	0	0	1	2	1	1	3	3	F	T
888468	KORIAN_M	PARIS HAUTS DE SEINE	75	1	0	1	1	0	0	0	0	0	1	1	1	1	1	0	0	0	0	0	2	0	F	F
940158	KORIAN_M	PARIS HAUTS DE SEINE	75	2	1	0	0	0	0	0	0	1	0	2	1	0	0	0	0	0	0	1	0	0	F	F
967236	KORIAN_M	PARIS HAUTS DE SEINE	75	0	0	0	0	0	0	0	0	0	0	0	0	0	0	0	0	0	0	0	0	4	F	F
987564	KORIAN_M	PARIS HAUTS DE SEINE	75	3	1	1	1	1	2	0	0	0	0	3	1	1	1	1	2	0	0	0	0	0	F	F
991194	KORIAN_M	PARIS HAUTS DE SEINE	75	0	0	1	0	0	0	0	0	0	0	0	0	1	0	0	0	0	0	0	0	0	F	F
1034718	KORIAN_M	PARIS HAUTS DE SEINE	75	0	0	0	0	0	0	0	0	0	0	0	0	0	0	0	0	0	0	0	0	4	F	T
1068360	KORIAN_M	PARIS HAUTS DE SEINE	75	0	0	0	0	0	0	0	0	0	0	0	1	0	0	0	0	0	0	0	0	0	F	F
1075212	KORIAN_M	PARIS HAUTS DE SEINE	75	3	0	1	0	0	0	2	0	1	0	3	0	1	0	0	0	1	0	1	0	0	F	F
1080996	KORIAN_M	PARIS HAUTS DE SEINE	75	0	0	0	0	0	0	0	0	0	0	0	0	0	0	0	0	0	0	0	0	1	F	T
91044	KORIAN_S	PARIS HAUTS DE SEINE	92	1	1	1	2	0	2	2	0	1	1	3	3	0	0	2	1	1	0	1	0	18	F	F
91094	KORIAN_S	PARIS HAUTS DE SEINE	92	3	1	0	0	0	1	0	0	0	0	0	3	0	0	0	0	1	0	1	1	29	T	T
91098	KORIAN_S	PARIS HAUTS DE SEINE	92	0	0	0	0	0	2	0	1	0	2	0	4	0	1	0	0	1	0	1	1	8	T	F
91164	KORIAN_S	PARIS HAUTS DE SEINE	92	1	2	0	0	0	0	1	0	0	0	0	1	0	0	0	1	0	0	1	2	2	T	F
91196	KORIAN_S	PARIS HAUTS DE SEINE	92	0	1	0	0	0	0	1	1	0	3	1	2	0	0	0	1	2	0	1	1	2	F	F
91272	KORIAN_S	PARIS HAUTS DE SEINE	92	1	0	1	0	1	3	1	0	0	0	0	3	0	0	1	1	0	1	1	1	12	F	F
91316	KORIAN_S	PARIS HAUTS DE SEINE	92	2	1	1	1	0	2	1	0	0	1	0	2	0	0	0	1	4	1	0	1	2	T	F
134730	KORIAN_S	PARIS HAUTS DE SEINE	92	1	3	0	0	0	0	0	0	0	0	2	2	0	0	0	0	1	0	0	0	0	F	F
215874	KORIAN_S	PARIS HAUTS DE SEINE	92	0	0	1	0	0	1	1	0	0	2	2	3	0	0	0	1	0	0	0	0	1	F	F
451292	KORIAN_S	PARIS HAUTS DE SEINE	92	0	2	1	0	0	2	0	1	0	4	2	2	0	0	0	0	1	1	0	2	13	T	F
961548	KORIAN_S	PARIS HAUTS DE SEINE	92	0	1	1	0	0	0	1	0	0	1	2	2	0	0	1	3	1	0	0	1	1	F	F
969372	KORIAN_S	PARIS HAUTS DE SEINE	92	0	1	1	0	0	0	1	0	0	0	1	2	0	0	1	0	1	0	0	2	3	T	F
204612	KORIAN_U2	PARIS HAUTS DE SEINE	92	1	1	0	0	1	1	1	0	1	2	0	0	0	0	0	0	0	0	0	0	0	F	F
204618	KORIAN_U2	PARIS HAUTS DE SEINE	92	1	2	0	0	0	2	2	0	1	0	0	0	0	0	0	0	0	0	0	0	2	F	F
204630	KORIAN_U2	PARIS HAUTS DE SEINE	92	0	4	0	0	0	1	1	0	0	1	0	0	0	0	0	0	0	0	0	0	0	F	F
204660	KORIAN_U2	PARIS HAUTS DE SEINE	92	1	3	0	0	0	1	1	0	1	2	0	0	0	0	0	0	0	0	0	0	6	T	F
204744	KORIAN_U2	PARIS HAUTS DE SEINE	92	1	2	0	0	0	0	2	0	0	1	0	0	0	0	0	0	0	0	0	0	0	F	F
204984	KORIAN_U2	PARIS HAUTS DE SEINE	92	0	1	1	0	0	0	2	1	1	0	0	0	0	0	0	0	0	0	0	0	1	F	F
205158	KORIAN_U2	PARIS HAUTS DE SEINE	92	2	2	0	0	0	0	1	0	0	0	0	0	0	0	0	0	0	0	0	0	0	F	F
306630	KORIAN_U2	PARIS HAUTS DE SEINE	92	1	1	1	0	0	2	2	0	0	1	0	0	0	0	0	0	0	0	0	0	0	F	F
768840	KORIAN_U2	PARIS HAUTS DE SEINE	92	1	1	0	0	0	0	1	0	0	0	0	0	0	0	0	0	0	0	0	0	1	T	F
832254	KORIAN_U2	PARIS HAUTS DE SEINE	92	0	1	0	0	0	0	1	0	0	0	0	0	0	0	0	0	0	0	0	0	0	F	F
850692	KORIAN_U2	PARIS HAUTS DE SEINE	92	0	1	0	0	0	0	1	0	0	0	0	0	0	0	0	0	0	0	0	0	0	F	F
886164	KORIAN_U2	PARIS HAUTS DE SEINE	92	0	0	0	0	0	0	0	0	0	0	0	0	0	0	0	0	0	0	0	0	0	F	F
122122	KORIAN_E2	RHONE ALPES	69	0	0	0	0	0	0	0	0	0	0	3	0	0	0	0	1	0	0	0	0	10	F	F
122150	KORIAN_E2	RHONE ALPES	69	1	0	0	0	0	0	0	0	0	0	0	1	0	0	0	0	0	0	0	0	15	T	T
122218	KORIAN_E2	RHONE ALPES	69	1	0	1	0	0	0	0	1	0	1	0	1	0	0	0	1	0	0	0	0	0	F	F
122270	KORIAN_E2	RHONE ALPES	69	0	0	0	0	0	0	0	0	0	1	1	2	0	0	0	0	1	0	1	1	9	F	F
122310	KORIAN_E2	RHONE ALPES	69	1	0	1	0	0	0	0	0	0	1	1	2	0	0	0	1	2	0	0	2	5	F	F
122338	KORIAN_E2	RHONE ALPES	69	0	0	0	0	0	0	0	0	0	1	3	2	0	0	0	1	1	1	0	1	3	F	F
122376	KORIAN_E2	RHONE ALPES	69	0	0	0	0	0	0	0	0	0	0	0	3	0	0	0	0	1	0	0	0	0	F	F
170760	KORIAN_E2	RHONE ALPES	69	1	1	0	0	0	0	1	0	0	1	0	2	0	0	0	0	0	0	1	2	8	T	F
197973	KORIAN_E2	RHONE ALPES	69	1	1	0	0	0	1	1	1	0	2	0	3	0	0	0	0	2	0	0	1	8	F	F
416556	KORIAN_E2	RHONE ALPES	69	0	0	1	0	0	2	0	0	0	0	0	1	1	0	0	2	0	0	0	1	5	F	F
514612	KORIAN_E2	RHONE ALPES	69	0	0	0	0	0	2	0	0	0	1	3	1	0	0	0	0	1	0	0	2	3	F	F
537024	KORIAN_E2	RHONE ALPES	69	0	0	0	0	0	0	0	0	0	1	0	2	0	0	0	0	0	1	0	0	0	F	F
641945	KORIAN_E2	RHONE ALPES	69	0	0	0	0	0	2	0	0	0	1	1	1	0	0	0	1	0	0	0	0	5	F	T
811000	KORIAN_E2	RHONE ALPES	69	0	0	0	1	0	1	0	0	0	1	1	2	0	0	0	1	1	0	1	0	0	F	F
877806	KORIAN_E2	RHONE ALPES	69	0	0	1	0	0	1	3	0	0	1	1	1	0	0	0	1	3	0	0	1	1	F	F
947490	KORIAN_E2	RHONE ALPES	69	0	0	0	0	1	1	2	0	0	1	2	1	0	0	0	0	0	1	1	1	0	F	F
1034760	KORIAN_E2	RHONE ALPES	69	1	1	1	0	0	2	0	0	0	0	2	0	0	0	0	0	0	1	0	1	0	F	F
48264	KORIAN_H	RHONE ALPES	69	0	0	0	0	0	0	0	0	0	0	0	0	0	0	0	0	0	0	0	0	3	F	F
48302	KORIAN_H	RHONE ALPES	69	0	0	0	0	0	0	0	0	0	0	0	0	0	0	0	0	0	0	0	0	14	F	F
48352	KORIAN_H	RHONE ALPES	69	0	0	0	0	0	0	0	0	0	0	0	0	0	0	0	0	0	0	0	0	32	F	F
48446	KORIAN_H	RHONE ALPES	69	0	0	0	0	0	0	0	0	0	0	0	0	0	0	0	0	0	0	0	0	6	T	T
106466	KORIAN_H	RHONE ALPES	69	0	0	0	0	0	0	0	0	0	0	0	0	0	0	0	0	0	0	0	0	10	F	F
417924	KORIAN_H	RHONE ALPES	69	0	0	0	0	0	0	0	0	0	0	0	0	0	0	0	0	0	0	0	0	0	F	F
490312	KORIAN_H	RHONE ALPES	69	0	0	0	0	0	0	0	0	0	0	0	0	0	0	0	0	0	0	0	0	10	F	F
559740	KORIAN_H	RHONE ALPES	69	0	0	0	0	0	0	0	0	0	0	0	0	0	0	0	0	0	0	0	0	1	F	F
693605	KORIAN_H	RHONE ALPES	69	0	0	0	0	0	0	0	0	0	0	0	0	0	0	0	0	0	0	0	0	19	F	F
751060	KORIAN_H	RHONE ALPES	69	0	0	0	0	0	0	0	0	0	0	0	0	0	0	0	0	0	0	0	0	0	F	F
788145	KORIAN_H	RHONE ALPES	69	1	0	0	0	0	0	0	0	0	0	1	0	0	0	0	0	0	0	0	0	0	F	F
801105	KORIAN_H	RHONE ALPES	69	0	0	0	0	0	0	0	0	0	0	0	0	0	0	0	0	0	0	0	0	0	F	F
836688	KORIAN_H	RHONE ALPES	69	0	1	0	0	0	1	0	0	0	0	0	1	0	0	0	0	0	0	0	0	5	F	F
930642	KORIAN_H	RHONE ALPES	69	0	0	0	0	0	0	0	0	0	0	0	0	0	0	0	0	0	0	0	0	4	F	F
201096	KORIAN_R2	RHONE ALPES	38	0	2	0	0	0	1	0	0	0	1	0	3	0	0	0	1	1	0	1	2	1	F	F
201273	KORIAN_R2	RHONE ALPES	38	0	1	0	0	0	1	1	0	0	2	0	1	0	0	0	1	2	0	1	2	3	F	F
201393	KORIAN_R2	RHONE ALPES	38	3	2	0	0	0	0	2	1	0	2	3	3	0	0	0	0	2	1	0	2	4	F	F
201411	KORIAN_R2	RHONE ALPES	38	1	0	0	0	0	4	0	0	0	2	1	0	0	0	0	4	1	0	0	2	0	F	F
201468	KORIAN_R2	RHONE ALPES	38	2	1	0	0	0	1	0	0	0	0	2	2	0	0	0	1	0	0	1	1	0	F	F
201498	KORIAN_R2	RHONE ALPES	38	1	3	0	0	0	1	0	0	0	3	1	4	0	0	0	1	1	0	0	4	7	T	T
201687	KORIAN_R2	RHONE ALPES	38	1	2	0	0	0	0	0	0	0	0	1	3	0	0	0	0	2	1	2	1	4	F	F
201807	KORIAN_R2	RHONE ALPES	38	1	2	0	0	0	1	1	0	0	3	1	3	0	0	0	1	1	0	0	3	5	F	F
201813	KORIAN_R2	RHONE ALPES	38	1	1	0	0	0	0	0	1	0	1	1	2	0	0	0	0	2	1	1	2	15	T	T
201861	KORIAN_R2	RHONE ALPES	38	2	1	0	0	0	1	1	1	0	2	2	1	0	0	0	1	1	1	1	3	0	F	F
201900	KORIAN_R2	RHONE ALPES	38	0	2	0	0	0	3	1	0	0	0	0	2	0	0	0	3	1	0	1	1	0	F	F
201906	KORIAN_R2	RHONE ALPES	38	1	0	0	0	0	2	1	0	0	1	1	1	0	0	0	2	1	0	0	2	10	T	F
312684	KORIAN_R2	RHONE ALPES	38	0	0	0	0	0	0	0	0	0	0	1	2	0	0	0	3	0	0	1	1	3	T	T
410760	KORIAN_R2	RHONE ALPES	38	0	1	0	0	0	1	0	0	0	2	2	0	1	0	0	1	0	0	1	1	0	F	F
437172	KORIAN_R2	RHONE ALPES	38	0	1	0	0	0	1	0	0	0	0	0	2	0	0	0	1	0	0	0	1	3	T	T
545156	KORIAN_R2	RHONE ALPES	38	0	0	0	0	0	2	0	0	0	1	1	0	0	0	0	1	1	0	1	1	1	F	F
567720	KORIAN_R2	RHONE ALPES	38	0	0	0	1	0	0	0	0	0	0	2	3	0	0	0	0	1	0	0	1	0	F	F
576588	KORIAN_R2	RHONE ALPES	38	0	0	0	0	0	0	0	0	0	0	2	1	0	0	0	0	0	0	0	0	5	T	F
618915	KORIAN_R2	RHONE ALPES	38	0	0	0	0	0	0	0	0	0	0	2	1	0	0	0	1	2	0	0	1	0	F	F
759760	KORIAN_R2	RHONE ALPES	38	0	0	0	0	0	0	0	0	0	0	3	1	0	0	0	0	1	1	1	2	4	F	F
777845	KORIAN_R2	RHONE ALPES	38	0	0	0	0	0	0	0	0	0	0	1	2	0	0	0	0	2	0	1	3	0	F	F
802805	KORIAN_R2	RHONE ALPES	38	0	0	0	0	0	0	0	0	0	0	0	2	0	0	0	0	0	0	0	1	1	F	F
841734	KORIAN_R2	RHONE ALPES	38	0	1	0	0	0	0	0	0	0	0	3	3	0	0	0	0	1	0	1	1	1	F	F
841812	KORIAN_R2	RHONE ALPES	38	0	0	0	0	0	0	0	0	0	0	2	2	0	0	0	3	0	0	0	0	0	F	F
846390	KORIAN_R2	RHONE ALPES	38	0	0	0	0	0	0	0	0	0	0	1	1	0	0	0	2	2	0	0	1	1	F	F
121712	KORIAN_D2	SUD	34	0	0	0	0	0	0	0	0	0	0	2	1	0	0	0	0	1	1	1	3	6	T	F
121790	KORIAN_D2	SUD	34	0	0	0	0	0	0	0	0	0	0	1	4	1	0	1	1	1	1	0	1	1	T	F
121814	KORIAN_D2	SUD	34	0	0	0	0	0	0	0	0	0	0	0	3	0	0	0	1	1	0	0	1	0	F	F
121820	KORIAN_D2	SUD	34	0	0	0	0	0	0	0	0	0	0	3	1	0	0	0	2	1	1	1	0	1	F	F
122046	KORIAN_D2	SUD	34	1	0	0	0	0	0	0	0	0	0	1	0	0	0	1	2	1	0	0	1	2	T	T
704090	KORIAN_D2	SUD	34	0	0	0	0	0	0	0	0	0	0	2	0	1	0	0	1	1	0	1	0	0	F	F
811630	KORIAN_D2	SUD	34	1	0	0	0	0	0	0	0	0	0	2	1	1	0	0	1	1	0	0	1	3	T	T
900900	KORIAN_D2	SUD	34	0	0	0	0	0	0	0	0	0	0	1	1	0	0	0	1	1	0	0	0	10	F	F
944460	KORIAN_D2	SUD	34	0	0	0	0	0	1	0	0	0	0	1	1	0	0	0	0	0	0	1	0	15	T	T
960732	KORIAN_D2	SUD	34	0	0	0	0	0	0	0	0	0	0	1	1	0	0	0	1	0	0	0	0	0	F	F
1000800	KORIAN_D2	SUD	34	0	0	0	0	0	0	1	0	0	0	0	1	0	0	0	0	0	0	0	0	10	T	T
1089018	KORIAN_D2	SUD	34	0	0	0	0	0	0	0	0	0	0	2	0	0	0	0	1	1	1	0	1	0	F	F
246705	KORIAN_D3	SUD	13	2	1	0	0	0	0	1	0	0	0	2	1	0	0	0	0	1	0	0	0	0	F	F
246741	KORIAN_D3	SUD	13	0	1	0	0	0	0	0	0	0	0	1	2	0	0	0	0	0	0	0	0	9	T	T
246765	KORIAN_D3	SUD	13	1	0	0	0	0	0	0	0	0	1	2	0	0	0	0	0	0	0	0	1	2	F	F
246828	KORIAN_D3	SUD	13	0	0	0	0	0	1	0	0	0	0	0	0	0	0	0	1	0	0	0	0	9	F	T
246957	KORIAN_D3	SUD	13	2	1	1	0	0	1	0	0	0	0	3	1	1	0	0	1	0	0	0	0	0	F	F
247044	KORIAN_D3	SUD	13	0	1	0	0	0	1	0	0	0	0	0	1	0	0	0	1	0	0	0	0	2	F	F
247083	KORIAN_D3	SUD	13	0	1	0	0	0	0	0	0	0	0	1	1	1	1	0	0	2	0	0	1	6	F	T
247128	KORIAN_D3	SUD	13	0	2	0	0	0	0	0	0	0	0	0	2	0	0	0	0	0	0	0	0	0	F	F
247152	KORIAN_D3	SUD	13	2	0	0	0	0	0	0	1	0	1	2	0	0	0	0	0	0	1	0	1	1	F	F
247164	KORIAN_D3	SUD	13	2	1	0	0	0	0	0	1	0	0	3	1	0	0	0	0	0	1	1	0	9	T	F
247179	KORIAN_D3	SUD	13	0	0	1	0	0	1	0	0	0	0	0	0	1	0	0	1	0	0	0	0	7	T	T
247212	KORIAN_D3	SUD	13	0	1	0	0	0	0	0	0	0	0	0	1	0	0	0	0	0	0	0	0	1	F	F
247251	KORIAN_D3	SUD	13	0	1	0	0	0	1	0	0	0	0	0	1	0	0	0	0	0	0	0	0	0	F	F
247311	KORIAN_D3	SUD	13	1	0	0	0	0	0	0	0	0	1	1	0	0	0	0	0	0	0	0	1	3	F	F
247320	KORIAN_D3	SUD	13	0	2	0	0	0	0	0	1	0	0	0	2	0	0	0	0	0	1	0	0	10	T	F
368624	KORIAN_D3	SUD	13	3	2	0	0	0	3	1	0	0	1	0	0	0	0	0	0	0	0	0	0	3	F	F
419004	KORIAN_D3	SUD	13	0	0	0	0	0	0	0	0	0	0	0	1	0	0	0	1	0	0	0	0	0	F	F
433340	KORIAN_D3	SUD	13	0	0	0	0	0	0	0	0	0	0	0	0	0	1	0	0	0	0	0	0	9	F	T
567864	KORIAN_D3	SUD	13	3	0	0	0	0	1	1	0	0	0	3	0	0	0	0	1	1	0	0	0	4	T	F
625455	KORIAN_D3	SUD	13	0	0	0	0	0	0	0	0	0	0	0	1	0	1	0	0	0	0	0	1	8	T	T
690605	KORIAN_D3	SUD	13	0	0	0	0	0	0	0	0	0	0	0	0	0	0	0	0	0	0	0	0	0	F	F
743390	KORIAN_D3	SUD	13	0	0	0	0	0	0	0	0	0	0	0	0	0	0	0	0	0	0	0	0	2	F	F
802495	KORIAN_D3	SUD	13	0	0	0	0	0	0	0	0	0	0	0	0	0	0	0	0	0	0	0	0	1	F	F
820675	KORIAN_D3	SUD	13	0	0	0	0	0	0	0	0	0	0	0	0	0	0	0	1	0	0	0	0	2	F	F
895092	KORIAN_D3	SUD	13	0	0	0	0	0	0	0	0	0	0	0	0	0	0	0	0	1	0	0	0	3	F	F
941436	KORIAN_D3	SUD	13	0	0	0	0	0	0	0	0	0	0	0	0	0	0	0	0	0	0	0	0	0	F	F
134082	KORIAN_H2	SUD	13	0	2	0	0	0	0	0	0	0	1	0	3	1	0	0	0	0	0	0	1	8	T	F
134108	KORIAN_H2	SUD	13	1	0	0	0	0	2	2	0	0	1	0	0	0	0	0	1	1	0	0	1	0	F	F
134156	KORIAN_H2	SUD	13	2	1	0	0	1	2	1	0	1	1	0	1	1	1	0	0	1	0	0	0	0	F	F
134188	KORIAN_H2	SUD	13	0	1	0	0	0	0	0	1	0	1	0	1	1	0	0	0	0	1	0	2	0	F	F
134202	KORIAN_H2	SUD	13	1	3	1	0	0	1	0	0	0	1	1	0	0	0	0	0	0	0	0	0	3	F	F
134226	KORIAN_H2	SUD	13	0	1	0	0	0	1	0	0	1	1	1	1	1	0	0	2	0	0	1	2	0	F	F
134248	KORIAN_H2	SUD	13	2	2	0	0	0	1	0	1	0	0	0	1	0	0	0	0	0	0	0	1	17	F	F
134290	KORIAN_H2	SUD	13	2	2	0	0	0	3	0	0	0	0	2	2	1	0	0	3	0	0	0	0	0	F	F
134312	KORIAN_H2	SUD	13	1	1	0	0	0	0	0	1	0	1	1	1	1	0	0	0	0	1	0	1	4	T	F
134332	KORIAN_H2	SUD	13	2	2	0	0	0	0	1	0	1	1	1	2	0	0	0	0	0	0	1	0	4	F	F
134338	KORIAN_H2	SUD	13	1	3	0	0	0	3	0	0	1	0	1	2	0	0	0	1	0	0	1	0	2	F	F
134372	KORIAN_H2	SUD	13	1	1	0	0	0	0	0	0	1	2	1	0	0	0	0	0	0	0	0	1	0	F	F
134434	KORIAN_H2	SUD	13	2	1	0	0	0	0	1	0	0	0	2	3	0	0	0	0	1	0	0	0	1	F	F
134454	KORIAN_H2	SUD	13	0	1	0	0	0	0	1	1	0	0	0	1	0	0	0	1	1	1	0	1	5	T	T
134488	KORIAN_H2	SUD	13	2	2	0	0	0	0	0	0	0	0	1	0	0	0	0	0	0	0	0	0	0	F	F
212052	KORIAN_H2	SUD	13	2	0	0	0	1	0	0	0	0	1	0	0	1	0	0	0	0	2	0	0	4	F	F
221892	KORIAN_H2	SUD	13	0	0	0	0	0	0	0	0	0	0	0	2	0	0	0	1	0	0	1	1	2	F	F
258129	KORIAN_H2	SUD	13	0	0	1	0	0	1	0	0	0	0	2	1	0	0	0	2	0	0	0	1	0	F	F
351372	KORIAN_H2	SUD	13	0	0	0	0	0	0	0	0	0	0	0	1	1	0	0	1	0	0	0	0	2	F	F
441776	KORIAN_H2	SUD	13	1	0	0	0	0	0	0	0	0	0	1	2	0	0	0	1	0	0	0	1	6	F	F
488320	KORIAN_H2	SUD	13	0	1	0	0	0	0	0	0	0	0	1	0	0	0	0	0	0	1	0	1	3	F	F
494840	KORIAN_H2	SUD	13	0	0	0	0	0	0	0	0	0	0	2	1	0	1	0	0	1	1	0	2	2	F	F
550428	KORIAN_H2	SUD	13	0	0	0	0	0	0	0	0	0	0	0	0	1	0	0	0	0	0	0	1	2	F	F
584332	KORIAN_H2	SUD	13	0	0	0	0	0	0	0	0	0	0	1	3	0	0	0	1	1	0	0	0	0	F	F
596455	KORIAN_H2	SUD	13	0	0	0	0	0	0	0	0	0	0	0	4	1	0	0	2	1	0	1	0	1	F	F
749300	KORIAN_H2	SUD	13	0	0	0	0	0	0	0	0	0	0	1	1	0	0	0	1	1	0	0	4	0	F	F
795210	KORIAN_H2	SUD	13	0	0	0	0	0	0	0	0	0	0	1	1	0	0	0	0	2	1	0	2	0	F	F
890244	KORIAN_H2	SUD	13	0	0	0	0	0	0	0	0	0	0	1	2	0	0	0	2	0	1	0	2	5	T	F
148668	KORIAN_N2	SUD	13	0	0	0	0	0	1	0	0	0	1	3	1	1	0	0	0	1	0	1	0	0	F	F
148878	KORIAN_N2	SUD	13	0	0	0	0	0	2	0	0	0	0	2	1	0	0	0	1	0	0	0	1	2	T	T
148947	KORIAN_N2	SUD	13	0	0	0	0	0	0	0	0	0	0	0	0	0	0	0	0	0	0	0	0	0	F	F
148959	KORIAN_N2	SUD	13	0	0	0	0	0	0	0	1	0	0	2	1	0	0	0	0	0	1	0	0	8	F	F
148974	KORIAN_N2	SUD	13	0	1	0	0	0	0	1	0	0	1	2	0	0	0	0	0	2	1	0	1	1	F	F
148992	KORIAN_N2	SUD	13	0	0	0	0	1	0	0	0	0	0	0	2	0	0	0	1	1	1	0	0	1	F	F
149007	KORIAN_N2	SUD	13	0	0	0	0	0	1	0	0	0	0	2	1	0	0	0	3	0	0	0	0	3	F	F
149019	KORIAN_N2	SUD	13	0	1	1	0	0	0	2	0	0	0	0	3	0	0	0	0	0	0	0	0	1	F	F
149217	KORIAN_N2	SUD	13	0	0	0	0	0	0	0	0	0	0	1	2	0	0	0	1	0	0	0	1	2	F	F
149268	KORIAN_N2	SUD	13	0	0	0	0	0	0	0	0	0	0	0	1	0	0	0	1	2	0	0	0	0	F	F
217704	KORIAN_N2	SUD	13	1	0	0	0	0	1	0	0	0	0	0	1	0	0	0	1	0	0	0	1	1	F	F
263190	KORIAN_N2	SUD	13	0	0	0	0	0	0	0	0	0	0	1	1	0	0	0	2	0	0	0	0	17	T	T
368248	KORIAN_N2	SUD	13	0	1	0	0	0	1	1	0	0	1	0	3	0	0	0	1	3	1	0	3	1	F	F
565820	KORIAN_N2	SUD	13	0	0	0	0	0	0	0	0	0	0	5	0	0	0	0	1	0	2	1	0	3	F	T
593585	KORIAN_N2	SUD	13	0	0	0	0	0	0	0	0	0	0	0	1	0	0	0	1	2	0	1	1	0	F	F
610695	KORIAN_N2	SUD	13	1	0	0	0	0	0	0	0	0	0	1	2	0	0	0	2	0	1	1	1	0	F	F
632765	KORIAN_N2	SUD	13	0	0	0	1	0	0	0	0	0	0	3	2	0	1	0	1	1	1	1	1	0	F	F
920448	KORIAN_N2	SUD	13	0	1	0	0	0	0	0	0	0	0	2	4	0	0	0	0	1	0	0	0	8	T	F
985608	KORIAN_N2	SUD	13	0	0	0	0	0	2	0	0	0	0	1	1	0	2	1	4	0	1	0	0	0	F	F
1039704	KORIAN_N2	SUD	13	0	0	0	0	0	0	0	0	0	0	2	4	0	0	0	2	0	1	0	0	1	F	F
1091808	KORIAN_N2	SUD	13	0	0	0	0	0	0	0	0	1	0	5	3	0	0	1	1	1	1	1	0	2	F	F
1119940	KORIAN_N2	SUD	13	0	0	0	1	0	0	0	0	0	0	0	1	0	0	0	1	1	0	0	0	0	F	F
149445	KORIAN_O2	SUD	34	0	0	0	0	0	0	0	0	0	0	1	2	0	0	0	0	0	0	0	2	3	F	F
149457	KORIAN_O2	SUD	34	0	0	0	0	0	0	0	0	0	0	1	6	0	1	0	0	1	0	1	0	31	T	F
149463	KORIAN_O2	SUD	34	0	0	0	0	0	0	0	0	0	0	4	6	1	0	0	2	0	0	1	0	1	F	F
149583	KORIAN_O2	SUD	34	0	0	0	0	0	0	0	0	0	0	0	2	0	0	0	0	0	0	0	1	4	T	T
149691	KORIAN_O2	SUD	34	0	0	0	0	0	0	0	0	0	0	0	3	1	1	0	0	1	0	0	2	0	F	F
149694	KORIAN_O2	SUD	34	0	0	0	0	0	0	0	0	0	0	2	2	0	0	0	1	2	0	1	1	5	F	T
186225	KORIAN_O2	SUD	34	0	0	0	0	0	0	0	0	0	0	2	0	0	0	0	0	0	1	0	0	2	T	T
199851	KORIAN_O2	SUD	34	0	0	0	0	0	0	0	0	0	0	2	2	0	0	0	1	0	0	0	1	1	F	F
238959	KORIAN_O2	SUD	34	0	0	0	0	0	1	0	0	0	0	1	1	0	0	0	0	0	0	0	1	25	T	F
304422	KORIAN_O2	SUD	34	0	0	0	0	0	0	0	0	0	0	0	3	0	0	0	3	0	0	0	0	2	F	F
413488	KORIAN_O2	SUD	34	0	0	0	0	0	1	0	0	0	0	2	1	0	0	0	0	0	0	0	1	20	T	T
581068	KORIAN_O2	SUD	34	0	0	0	0	0	0	0	0	0	0	0	1	0	0	0	0	1	0	0	1	3	F	F
724045	KORIAN_O2	SUD	34	0	0	0	0	0	0	0	0	0	0	3	1	1	0	0	1	1	0	1	0	0	F	F
752670	KORIAN_O2	SUD	34	0	0	0	0	0	0	0	0	0	0	2	1	0	0	0	2	3	0	0	1	0	F	F
761705	KORIAN_O2	SUD	34	0	0	0	0	0	0	0	0	0	0	0	2	1	0	0	2	1	0	0	2	7	T	F
819570	KORIAN_O2	SUD	34	0	0	0	0	0	0	0	0	0	0	1	1	0	0	1	1	1	1	1	2	1	F	F
847146	KORIAN_O2	SUD	34	0	0	0	0	0	0	0	0	0	0	0	3	0	0	0	0	1	0	0	0	0	F	F
893034	KORIAN_O2	SUD	34	0	0	0	0	0	0	1	0	0	1	1	0	0	0	0	0	0	1	0	1	7	F	F
902940	KORIAN_O2	SUD	34	0	0	0	0	0	0	0	0	0	0	1	4	0	0	0	1	2	0	0	0	4	F	F
911736	KORIAN_O2	SUD	34	0	0	0	0	0	0	0	0	0	0	1	2	0	0	0	1	2	0	0	0	1	T	F
955242	KORIAN_O2	SUD	34	0	0	0	0	0	0	0	0	0	0	1	1	0	0	0	0	1	1	0	0	1	F	F
179763	KORIAN_P2	SUD	30	0	0	0	0	0	2	0	0	0	2	1	1	0	0	0	1	0	0	0	1	8	T	T
179883	KORIAN_P2	SUD	30	0	0	0	0	0	1	0	0	0	0	1	0	0	0	0	0	0	0	0	2	2	F	F
231027	KORIAN_P2	SUD	30	2	1	0	0	0	2	0	1	0	0	0	0	0	0	0	1	0	1	1	0	0	F	F
251751	KORIAN_P2	SUD	30	1	2	0	0	0	1	0	0	0	0	1	2	0	0	0	1	0	0	0	0	18	T	T
261453	KORIAN_P2	SUD	30	1	0	0	0	0	0	0	0	0	0	1	1	0	0	0	0	0	0	1	1	2	F	F
284112	KORIAN_P2	SUD	30	1	0	0	0	0	0	1	0	0	0	1	1	0	0	0	0	1	0	0	0	3	F	F
366956	KORIAN_P2	SUD	30	0	1	0	0	0	0	0	0	0	1	1	0	0	0	0	0	0	0	0	1	2	F	F
387744	KORIAN_P2	SUD	30	1	1	0	0	0	0	0	0	0	0	3	1	0	0	0	0	0	0	0	0	10	F	F
452492	KORIAN_P2	SUD	30	0	0	1	0	0	1	0	1	0	1	1	0	1	0	0	0	0	1	0	2	2	F	F
506928	KORIAN_P2	SUD	30	1	1	0	0	0	2	1	0	0	1	1	1	0	0	0	2	0	0	0	1	1	F	F
616320	KORIAN_P2	SUD	30	2	0	1	0	0	1	0	1	0	0	2	0	1	0	0	1	0	1	0	0	0	F	F
808420	KORIAN_P2	SUD	30	0	1	0	0	0	0	1	0	0	0	0	1	0	0	0	0	1	0	0	0	0	F	F
893694	KORIAN_P2	SUD	30	1	0	0	0	0	0	0	0	0	1	1	1	0	0	1	0	0	0	0	0	1	F	F
582468	KORIAN_P3	SUD	13	0	0	0	0	0	0	0	0	0	0	1	1	0	0	0	1	1	0	1	1	0	F	F
582600	KORIAN_P3	SUD	13	1	0	0	0	0	0	0	0	0	0	0	3	0	0	1	1	2	1	1	1	1	F	F
582652	KORIAN_P3	SUD	13	0	0	0	0	0	0	0	0	0	0	0	1	0	0	1	0	0	1	0	0	2	F	F
582660	KORIAN_P3	SUD	13	0	0	0	0	0	0	0	0	0	0	0	2	0	0	0	0	2	0	1	2	1	F	F
582676	KORIAN_P3	SUD	13	1	0	0	0	0	0	0	0	0	0	2	1	1	0	0	1	0	0	1	1	1	F	F
582700	KORIAN_P3	SUD	13	1	0	0	0	0	0	0	0	0	0	2	4	0	0	0	0	0	1	1	2	1	F	F
582724	KORIAN_P3	SUD	13	0	0	0	0	0	0	0	0	0	0	1	4	0	0	0	1	1	1	2	0	2	F	F
582796	KORIAN_P3	SUD	13	0	0	0	0	0	0	0	0	0	0	1	2	0	0	0	2	2	0	1	1	6	T	T
582804	KORIAN_P3	SUD	13	0	0	0	0	0	1	0	0	0	0	2	3	0	1	1	2	1	0	1	1	1	F	F
582812	KORIAN_P3	SUD	13	0	0	0	0	0	0	1	0	0	0	0	3	0	0	0	2	1	0	1	2	7	T	F
582824	KORIAN_P3	SUD	13	0	0	0	0	0	0	0	0	0	0	0	2	0	0	0	0	1	0	1	2	2	F	F
582852	KORIAN_P3	SUD	13	0	0	0	1	0	0	0	0	0	0	1	0	0	0	0	1	1	0	1	2	3	F	F
582876	KORIAN_P3	SUD	13	0	0	0	0	0	0	0	0	0	0	0	2	0	1	1	0	3	0	1	3	0	F	F
583016	KORIAN_P3	SUD	13	0	0	0	0	0	1	1	0	0	0	0	3	0	0	0	0	2	1	0	1	6	T	T
583088	KORIAN_P3	SUD	13	0	0	0	0	0	0	0	0	0	0	1	3	0	0	0	2	1	0	2	1	8	T	T
583116	KORIAN_P3	SUD	13	0	0	0	0	0	0	0	0	0	0	1	3	0	0	0	0	0	0	1	0	0	F	F
583184	KORIAN_P3	SUD	13	0	0	0	0	0	0	0	0	0	0	1	4	0	0	0	2	0	1	0	1	0	F	F
583236	KORIAN_P3	SUD	13	0	0	0	0	0	0	0	0	0	0	2	0	0	0	0	0	0	0	2	0	0	F	F
583244	KORIAN_P3	SUD	13	0	0	0	0	0	0	0	0	0	0	1	3	0	0	0	0	0	1	1	2	5	F	F
583268	KORIAN_P3	SUD	13	0	1	0	0	0	0	0	0	0	0	2	2	1	0	1	1	1	0	0	1	1	T	T
628545	KORIAN_P3	SUD	13	0	0	0	0	0	0	0	0	0	0	1	3	0	0	0	1	0	0	1	1	4	F	F
639530	KORIAN_P3	SUD	13	2	1	0	0	0	1	0	1	0	1	2	2	0	0	0	2	0	1	0	1	1	F	F
818075	KORIAN_P3	SUD	13	0	0	0	0	1	1	0	0	0	0	0	1	0	0	0	1	0	0	0	0	0	F	F
822980	KORIAN_P3	SUD	13	0	0	0	0	0	0	0	0	0	0	1	1	0	0	0	2	1	0	0	0	3	F	F
863256	KORIAN_P3	SUD	13	0	1	0	0	0	0	1	0	0	0	0	3	0	0	0	1	1	0	0	0	6	F	T
890526	KORIAN_P3	SUD	13	0	0	0	0	0	1	0	0	0	0	1	1	1	0	0	0	0	0	0	2	1	F	F
901962	KORIAN_P3	SUD	13	0	0	0	0	0	0	0	0	0	0	3	2	0	0	0	2	1	1	0	0	0	F	F
911442	KORIAN_P3	SUD	13	1	1	0	0	0	0	1	0	0	0	1	1	1	0	0	0	0	1	0	0	0	F	F
967398	KORIAN_P3	SUD	13	0	0	0	0	0	0	0	0	0	0	0	2	0	0	0	1	0	0	1	0	1	T	F
1005450	KORIAN_P3	SUD	13	0	0	0	0	0	0	0	0	0	0	1	1	1	1	2	1	1	0	2	2	0	F	F
203229	KORIAN_T2	SUD	13	3	2	0	0	0	1	2	1	2	1	2	2	0	0	0	0	0	0	1	0	0	F	F
203292	KORIAN_T2	SUD	13	0	3	0	0	0	2	1	1	1	3	0	3	0	0	0	1	0	0	1	3	7	F	F
203316	KORIAN_T2	SUD	13	1	1	0	0	0	0	1	0	0	1	1	1	0	0	0	0	1	0	0	0	2	F	F
203331	KORIAN_T2	SUD	13	2	2	0	0	0	0	2	0	0	1	2	2	0	0	0	0	2	0	0	1	5	T	F
203574	KORIAN_T2	SUD	13	3	1	0	0	1	2	0	0	1	2	3	1	0	0	1	2	0	0	0	2	0	F	F
203607	KORIAN_T2	SUD	13	1	2	1	0	0	1	1	0	0	1	1	2	0	0	0	0	0	0	0	0	15	T	T
214818	KORIAN_T2	SUD	13	3	2	0	0	1	1	0	0	1	0	3	2	0	0	1	1	0	0	1	0	0	F	F
215169	KORIAN_T2	SUD	13	4	2	0	0	0	1	1	1	0	0	3	2	0	0	0	1	0	1	0	0	1	F	F
267696	KORIAN_T2	SUD	13	2	1	0	0	0	1	1	0	0	1	2	1	0	0	0	1	1	0	0	1	0	F	F
282147	KORIAN_T2	SUD	13	0	3	0	0	0	1	1	0	1	0	0	3	0	0	0	1	1	0	1	0	1	F	F
282630	KORIAN_T2	SUD	13	1	1	0	0	0	1	0	0	0	1	1	1	0	0	0	1	0	0	0	0	1	F	F
321204	KORIAN_T2	SUD	13	4	0	0	0	0	1	2	1	0	1	4	0	0	0	0	1	2	1	0	1	0	F	F
347088	KORIAN_T2	SUD	13	2	0	1	0	0	0	0	1	0	0	2	0	1	0	0	0	0	1	0	0	0	F	F
352368	KORIAN_T2	SUD	13	2	1	0	0	0	0	1	1	1	1	2	1	0	0	0	0	1	1	1	1	0	F	F
355952	KORIAN_T2	SUD	13	2	1	1	0	0	1	0	0	1	0	1	1	1	0	0	1	0	0	1	0	0	F	F
517064	KORIAN_T2	SUD	13	0	2	1	0	0	1	1	0	0	2	0	2	0	0	0	1	1	0	0	2	0	F	F
561608	KORIAN_T2	SUD	13	1	2	0	0	0	0	0	1	0	1	1	2	0	0	0	0	0	1	0	1	0	F	F
561640	KORIAN_T2	SUD	13	1	0	0	1	1	2	0	1	0	1	1	0	0	1	1	2	0	1	0	1	0	F	F
574156	KORIAN_T2	SUD	13	2	2	1	0	0	1	0	1	1	0	2	2	1	0	0	1	0	1	1	0	0	F	F
655285	KORIAN_T2	SUD	13	2	2	1	0	0	1	1	1	0	0	2	2	1	0	0	1	1	1	0	0	1	F	F
749650	KORIAN_T2	SUD	13	2	0	2	0	1	0	1	2	1	3	2	0	2	0	0	0	1	2	1	2	0	F	F
1113409	KORIAN_T2	SUD	13	3	1	0	0	0	1	0	1	0	2	3	1	0	0	0	1	0	1	0	2	0	F	F
1135683	KORIAN_T2	SUD	13	1	4	0	0	0	1	0	0	0	0	1	4	0	0	0	1	0	0	0	0	1	F	F
228936	KORIAN_X2	SUD	13	0	0	0	0	0	0	0	0	0	1	0	2	0	0	0	1	1	0	1	2	1	F	F
228939	KORIAN_X2	SUD	13	0	1	0	0	1	1	1	0	0	1	0	3	0	0	0	0	1	1	1	1	0	F	F
228987	KORIAN_X2	SUD	13	1	0	0	0	0	0	0	0	0	1	2	2	0	0	0	1	1	2	1	2	1	T	F
229041	KORIAN_X2	SUD	13	0	0	0	0	0	0	0	0	0	0	1	3	0	0	1	0	2	0	0	1	15	T	F
229053	KORIAN_X2	SUD	13	0	1	0	0	0	3	0	0	0	0	1	3	0	0	0	0	0	0	1	3	1	F	F
229104	KORIAN_X2	SUD	13	0	0	0	0	0	0	0	0	0	0	2	1	0	0	0	2	1	1	1	1	0	F	F
229185	KORIAN_X2	SUD	13	0	1	1	0	0	0	0	1	0	0	3	2	0	0	0	0	0	2	2	3	1	F	F
229206	KORIAN_X2	SUD	13	0	1	1	1	0	1	0	0	0	1	0	4	0	0	1	0	1	1	1	1	6	T	T
229212	KORIAN_X2	SUD	13	1	0	0	0	0	2	0	0	1	0	3	4	0	1	0	2	0	0	1	1	8	F	T
229266	KORIAN_X2	SUD	13	1	0	0	0	0	1	0	0	0	1	0	3	0	0	0	1	1	0	0	3	1	T	T
229272	KORIAN_X2	SUD	13	0	0	0	0	0	1	0	0	0	0	0	3	0	1	0	0	1	0	3	2	0	F	F
229311	KORIAN_X2	SUD	13	1	0	0	0	0	2	0	0	0	0	0	4	1	0	0	0	0	0	1	1	4	F	F
229323	KORIAN_X2	SUD	13	0	0	0	0	0	0	0	0	0	0	0	4	0	0	0	0	0	0	0	1	5	F	F
313128	KORIAN_X2	SUD	13	1	1	1	0	0	3	0	0	0	1	1	2	0	0	0	1	1	0	1	2	3	F	F
712765	KORIAN_X2	SUD	13	0	0	0	0	0	0	1	0	0	2	1	2	0	0	0	1	0	0	1	1	0	F	F
736965	KORIAN_X2	SUD	13	0	0	0	0	0	0	0	0	0	0	0	1	1	0	0	0	1	0	0	0	0	F	F
763350	KORIAN_X2	SUD	13	0	0	1	0	0	0	0	0	0	0	1	4	0	0	0	0	0	0	1	2	1	F	F
793945	KORIAN_X2	SUD	13	0	0	0	0	0	0	0	0	0	0	2	1	3	0	0	0	0	0	0	0	0	F	F
810810	KORIAN_X2	SUD	13	0	0	0	0	0	1	0	0	0	2	1	4	0	0	0	0	1	1	1	0	4	T	F
817040	KORIAN_X2	SUD	13	0	0	0	0	0	3	0	0	0	0	3	3	1	0	0	2	0	0	0	2	3	F	F
841662	KORIAN_X2	SUD	13	1	0	0	0	0	0	0	0	0	1	0	2	1	0	0	0	1	2	1	2	0	F	F
904566	KORIAN_X2	SUD	13	0	0	0	0	0	0	0	0	0	0	1	3	0	0	0	0	0	0	1	1	11	F	F
960300	KORIAN_X2	SUD	13	2	0	0	0	0	1	0	0	0	0	0	3	0	0	0	1	0	0	1	1	6	T	F
1031508	KORIAN_X2	SUD	13	0	0	0	0	0	0	0	0	0	0	0	3	0	0	0	2	1	0	0	0	1	F	F
1071822	KORIAN_X2	SUD	13	1	0	0	0	0	1	1	0	0	1	1	2	0	0	0	2	1	0	1	1	0	F	F
1162129	KORIAN_X2	SUD	13	0	0	0	0	0	0	0	0	0	0	3	1	0	0	0	0	0	0	1	1	0	F	F
17136	KORIAN_D	SUD-EST	6	0	0	0	0	0	0	0	0	0	0	0	2	0	0	0	0	1	0	0	0	0	F	F
17163	KORIAN_D	SUD-EST	6	0	0	0	0	0	0	0	0	0	0	1	3	0	0	0	2	1	0	0	0	2	T	T
218790	KORIAN_D	SUD-EST	6	0	0	0	0	0	0	0	0	0	0	1	2	0	0	0	0	1	0	0	2	0	F	F
285948	KORIAN_D	SUD-EST	6	1	0	2	0	0	0	0	0	0	0	1	1	2	1	1	0	1	1	0	1	2	T	T
312447	KORIAN_D	SUD-EST	6	0	0	0	0	0	0	0	0	0	0	1	1	0	0	0	0	0	0	0	0	0	F	F
480296	KORIAN_D	SUD-EST	6	0	0	0	0	0	0	0	0	0	0	1	3	0	0	1	0	1	0	0	1	0	F	F
574424	KORIAN_D	SUD-EST	6	0	0	0	0	0	0	0	0	0	0	0	2	0	0	0	0	0	0	0	0	10	F	T
612340	KORIAN_D	SUD-EST	6	0	0	0	0	0	0	0	0	0	0	0	3	0	0	0	0	0	1	0	0	15	F	T
658165	KORIAN_D	SUD-EST	6	0	0	0	0	0	0	0	0	0	0	1	2	0	0	0	0	1	0	0	0	0	F	F
687160	KORIAN_D	SUD-EST	6	0	0	0	0	0	0	0	0	0	0	0	2	0	0	0	1	2	1	0	0	0	F	F
707890	KORIAN_D	SUD-EST	6	0	0	0	0	0	0	0	0	0	0	2	3	1	0	0	1	0	0	0	1	3	T	F
716830	KORIAN_D	SUD-EST	6	0	0	0	0	0	0	0	0	0	0	2	2	0	0	0	1	1	1	1	0	5	F	F
792860	KORIAN_D	SUD-EST	6	0	0	0	0	0	1	0	0	0	0	1	0	1	1	1	0	0	1	2	1	0	F	F
821740	KORIAN_D	SUD-EST	6	0	0	0	0	0	0	0	0	0	0	2	3	0	0	0	1	1	0	0	0	1	F	F
847764	KORIAN_D	SUD-EST	6	0	0	0	0	0	0	0	0	0	0	3	0	1	0	0	1	0	2	0	1	0	F	F
879894	KORIAN_D	SUD-EST	6	0	0	0	0	0	0	0	0	0	0	1	1	0	0	0	0	0	0	1	1	4	F	F
885858	KORIAN_D	SUD-EST	6	0	0	0	0	0	0	0	0	0	0	2	2	0	0	0	0	1	0	1	0	0	F	F
923076	KORIAN_D	SUD-EST	6	0	0	0	0	0	0	0	0	0	0	1	2	0	0	0	0	2	1	0	0	1	F	F
1068558	KORIAN_D	SUD-EST	6	0	0	0	0	0	0	0	0	0	0	1	3	0	0	0	0	1	1	0	0	1	F	F
1150635	KORIAN_D	SUD-EST	6	0	0	0	0	0	0	0	0	0	0	1	2	0	0	0	0	0	0	0	2	0	F	F
1194679	KORIAN_D	SUD-EST	6	0	0	0	0	0	0	0	0	0	0	0	2	0	0	0	0	0	0	1	0	3	F	F
19391	KORIAN_E	SUD-EST	83	0	0	0	0	0	0	0	0	0	0	0	0	0	0	0	0	0	1	0	0	18	T	T
19396	KORIAN_E	SUD-EST	83	0	0	0	0	0	0	0	0	0	0	0	0	0	0	0	1	0	0	0	0	7	T	F
19411	KORIAN_E	SUD-EST	83	0	1	0	0	0	0	0	0	0	0	1	1	0	0	0	0	0	0	0	0	9	T	T
19412	KORIAN_E	SUD-EST	83	0	0	0	0	0	0	0	0	0	0	0	1	0	0	0	0	0	0	0	0	0	F	F
19421	KORIAN_E	SUD-EST	83	0	0	0	0	0	0	0	0	0	0	1	1	0	0	0	0	0	0	0	0	43	T	T
19422	KORIAN_E	SUD-EST	83	0	0	0	0	0	0	0	0	0	0	0	1	0	0	0	0	0	0	0	0	5	T	F
19438	KORIAN_E	SUD-EST	83	0	0	0	0	0	0	0	0	0	0	0	1	0	0	0	0	0	1	0	0	4	F	F
19442	KORIAN_E	SUD-EST	83	0	1	0	0	0	0	0	0	0	0	1	1	0	0	0	0	0	1	0	0	7	F	T
19443	KORIAN_E	SUD-EST	83	0	0	0	0	0	0	0	0	0	0	1	0	0	0	0	0	0	0	0	0	1	F	F
19452	KORIAN_E	SUD-EST	83	0	0	0	0	0	0	0	0	0	0	2	0	0	0	0	0	0	1	0	0	4	F	F
19466	KORIAN_E	SUD-EST	83	0	0	0	0	0	0	0	0	0	0	1	1	0	0	0	0	0	0	0	0	0	F	F
19470	KORIAN_E	SUD-EST	83	0	0	0	0	0	0	0	0	0	0	0	0	0	0	0	0	0	0	0	0	8	F	F
19471	KORIAN_E	SUD-EST	83	0	0	0	0	0	0	0	0	0	0	0	1	0	0	0	0	0	0	0	0	10	F	F
19904	KORIAN_E	SUD-EST	83	0	0	0	0	0	0	0	0	0	0	0	1	0	0	0	0	0	0	0	0	5	F	F
20858	KORIAN_E	SUD-EST	83	0	0	0	0	0	0	0	0	0	0	2	1	0	0	0	0	0	0	0	0	49	T	F
65688	KORIAN_E	SUD-EST	83	0	0	0	0	0	0	0	0	0	0	0	0	0	0	0	0	0	0	0	1	1	F	F
95324	KORIAN_E	SUD-EST	83	0	1	0	0	0	0	0	1	0	0	0	1	0	0	0	0	0	1	0	1	0	F	F
104288	KORIAN_E	SUD-EST	83	0	1	0	0	0	0	0	0	0	0	1	0	0	0	0	1	0	0	0	2	4	F	T
115022	KORIAN_E	SUD-EST	83	0	0	0	0	0	0	0	0	0	0	2	2	1	0	0	0	0	0	0	0	0	F	F
267621	KORIAN_E	SUD-EST	83	0	0	0	0	0	1	0	0	0	0	1	1	1	0	0	0	1	0	0	1	51	T	T
323284	KORIAN_E	SUD-EST	83	0	0	0	0	0	0	0	0	0	0	1	0	0	0	0	0	0	0	0	1	2	F	F
389164	KORIAN_E	SUD-EST	83	0	0	0	0	0	0	0	0	0	0	0	1	0	0	0	0	0	0	0	0	51	F	T
566488	KORIAN_E	SUD-EST	83	0	0	0	0	0	0	0	0	0	0	1	0	0	0	0	0	0	0	0	1	8	F	F
628980	KORIAN_E	SUD-EST	83	0	0	0	0	0	0	0	0	0	0	1	1	0	0	0	0	0	1	0	0	4	F	F
634965	KORIAN_E	SUD-EST	83	0	0	0	0	0	0	0	0	0	0	0	0	0	0	0	0	0	0	0	0	0	F	F
669745	KORIAN_E	SUD-EST	83	0	0	0	0	0	0	0	0	0	0	0	0	0	0	0	0	0	0	0	0	15	T	T
704260	KORIAN_E	SUD-EST	83	0	0	0	0	0	0	0	0	0	0	0	0	0	0	0	0	0	0	0	0	5	F	F
729770	KORIAN_E	SUD-EST	83	0	0	0	0	0	0	0	0	0	0	0	0	0	0	0	0	0	0	0	0	1	F	F
744045	KORIAN_E	SUD-EST	83	0	0	0	0	0	0	0	0	0	0	0	0	0	0	0	0	0	0	0	0	5	F	F
787505	KORIAN_E	SUD-EST	83	0	0	0	0	0	0	0	0	0	0	0	0	0	0	0	0	0	0	0	0	0	F	F
810390	KORIAN_E	SUD-EST	83	0	0	0	0	0	0	0	0	0	0	0	0	0	0	0	0	0	0	0	0	2	F	F
811620	KORIAN_E	SUD-EST	83	0	0	0	0	0	0	0	0	0	0	0	0	0	0	0	0	0	0	0	0	2	F	F
841692	KORIAN_E	SUD-EST	83	0	0	0	0	0	0	0	0	0	0	0	0	0	0	0	0	0	0	0	0	10	T	T
851658	KORIAN_E	SUD-EST	83	0	0	0	0	0	0	0	0	0	0	0	0	0	0	0	0	0	0	0	0	1	F	F
861096	KORIAN_E	SUD-EST	83	0	0	0	0	0	0	0	0	0	0	0	0	0	0	0	0	0	0	0	0	3	T	T
911616	KORIAN_E	SUD-EST	83	0	0	0	0	0	0	0	0	0	0	0	0	0	0	0	0	0	0	0	0	0	F	F
911868	KORIAN_E	SUD-EST	83	0	0	0	0	0	0	0	0	0	0	0	0	0	0	0	0	0	0	0	0	3	T	T
924492	KORIAN_E	SUD-EST	83	0	0	0	0	0	0	0	0	0	0	0	0	0	0	0	0	0	0	0	0	0	F	F
1064706	KORIAN_E	SUD-EST	83	0	0	0	0	0	0	0	0	0	0	0	0	0	0	0	0	0	0	0	0	1	F	F
1114102	KORIAN_E	SUD-EST	83	0	0	0	0	0	0	0	0	0	0	0	0	0	0	0	0	0	0	0	0	1	F	F
1147268	KORIAN_E	SUD-EST	83	0	0	0	0	0	0	0	0	0	0	0	0	0	0	0	0	0	0	0	0	7	F	F
581296	KORIAN_O3	SUD-EST	6	0	0	0	0	0	0	0	0	0	1	2	4	0	0	0	0	0	0	0	0	3	T	F
581324	KORIAN_O3	SUD-EST	6	0	0	0	0	0	0	0	0	0	0	2	1	0	0	0	0	0	0	0	0	1	F	F
581336	KORIAN_O3	SUD-EST	6	2	1	0	0	0	0	0	1	0	1	2	1	0	0	0	0	0	1	0	1	2	F	F
581356	KORIAN_O3	SUD-EST	6	1	2	0	0	0	0	0	1	0	0	1	2	0	0	0	1	0	1	0	0	0	F	F
581492	KORIAN_O3	SUD-EST	6	0	0	0	0	0	0	0	0	0	0	1	0	1	0	1	0	0	0	0	3	1	F	F
581556	KORIAN_O3	SUD-EST	6	0	0	0	0	0	1	0	0	0	1	3	0	1	0	0	1	1	0	0	2	1	F	F
581940	KORIAN_O3	SUD-EST	6	0	1	0	0	0	0	0	0	0	0	0	1	0	0	0	0	0	0	0	0	0	F	F
582060	KORIAN_O3	SUD-EST	6	0	0	0	1	0	0	0	0	0	1	1	3	0	0	0	0	0	0	1	1	4	F	F
582136	KORIAN_O3	SUD-EST	6	0	1	0	0	0	0	1	0	0	1	0	1	0	0	0	0	1	0	0	1	2	F	F
582192	KORIAN_O3	SUD-EST	6	3	5	0	1	0	0	0	1	0	2	2	5	0	1	0	0	0	0	1	3	1	F	F
642225	KORIAN_O3	SUD-EST	6	0	0	0	0	0	2	0	0	0	1	0	1	0	0	0	1	0	0	0	0	0	F	F
822230	KORIAN_O3	SUD-EST	6	0	0	0	0	0	0	0	0	0	0	0	0	0	0	0	0	0	0	0	0	6	F	F
828210	KORIAN_O3	SUD-EST	6	0	0	0	0	0	0	0	0	0	0	0	0	0	0	0	0	0	0	0	0	0	F	F
968490	KORIAN_O3	SUD-EST	6	1	1	0	0	0	1	1	0	0	1	1	1	0	0	0	1	1	0	0	1	6	F	F
76726	KORIAN_P	SUD-EST	83	1	0	1	0	0	2	1	0	0	1	0	2	0	0	1	0	2	0	1	4	0	F	F
76754	KORIAN_P	SUD-EST	83	0	0	0	0	0	0	0	0	0	0	1	3	0	0	0	0	0	0	1	1	2	F	F
76796	KORIAN_P	SUD-EST	83	1	1	0	0	0	0	0	0	0	0	0	4	0	0	1	1	0	0	0	0	3	F	F
76810	KORIAN_P	SUD-EST	83	0	1	0	0	0	0	0	0	0	0	0	2	0	0	0	1	1	0	1	0	8	F	F
76858	KORIAN_P	SUD-EST	83	0	0	0	0	0	1	0	0	0	0	0	3	1	0	0	0	0	2	1	0	6	F	F
76868	KORIAN_P	SUD-EST	83	0	0	0	0	0	0	1	0	0	0	0	2	0	0	0	0	1	0	1	2	5	T	F
76908	KORIAN_P	SUD-EST	83	0	0	0	0	0	0	0	0	0	0	0	1	0	0	1	0	2	1	1	2	2	F	F
76942	KORIAN_P	SUD-EST	83	0	0	0	0	1	0	0	0	0	1	1	3	0	0	1	1	1	0	1	1	0	F	F
95212	KORIAN_P	SUD-EST	83	0	0	0	0	0	0	0	0	0	1	4	1	0	0	0	0	1	0	1	2	2	F	F
125534	KORIAN_P	SUD-EST	83	0	0	0	0	0	1	0	0	0	0	1	4	0	0	0	1	0	0	1	2	10	F	F
285078	KORIAN_P	SUD-EST	83	0	1	0	0	0	1	0	0	0	0	0	3	1	0	0	1	0	1	1	1	1	F	F
321976	KORIAN_P	SUD-EST	83	0	0	0	0	0	0	0	0	0	0	5	2	0	0	0	2	2	0	1	1	7	T	T
806460	KORIAN_P	SUD-EST	83	0	0	0	0	0	1	0	1	0	0	3	3	1	0	0	2	0	0	0	0	0	F	F
911880	KORIAN_P	SUD-EST	83	0	0	0	0	0	0	0	0	0	0	1	1	1	0	0	0	0	1	1	2	0	F	F
911892	KORIAN_P	SUD-EST	83	0	0	0	0	0	0	0	0	0	0	1	1	0	0	0	0	0	0	1	2	4	F	F
646695	KORIAN_R3	SUD-EST	6	0	0	0	0	0	1	0	0	0	0	1	6	0	0	0	0	0	2	0	2	2	F	F
646830	KORIAN_R3	SUD-EST	6	1	1	0	0	0	3	0	0	0	1	1	1	0	0	0	1	0	0	0	1	3	F	T
646860	KORIAN_R3	SUD-EST	6	0	3	0	0	0	1	0	0	0	1	0	4	0	0	0	1	0	0	0	2	7	T	T
647050	KORIAN_R3	SUD-EST	6	1	0	1	0	0	1	2	0	1	0	0	2	1	0	0	0	0	1	1	1	2	T	F
647365	KORIAN_R3	SUD-EST	6	1	2	0	0	0	1	1	0	0	1	1	2	0	0	0	1	0	0	0	1	4	F	T
647375	KORIAN_R3	SUD-EST	6	2	4	0	0	0	1	0	0	0	0	1	2	0	0	0	1	0	0	0	0	1	T	F
647550	KORIAN_R3	SUD-EST	6	2	5	0	0	0	0	0	0	1	1	2	4	0	0	0	0	0	0	1	1	3	F	F
647875	KORIAN_R3	SUD-EST	6	0	3	0	0	0	0	1	0	0	2	0	3	0	0	0	0	0	0	0	1	4	T	F
719050	KORIAN_R3	SUD-EST	6	0	4	0	0	0	0	1	0	0	1	0	4	0	0	0	0	0	0	0	0	3	F	F
906930	KORIAN_R3	SUD-EST	6	0	1	0	0	0	0	1	0	1	0	1	2	0	0	0	0	0	1	1	2	0	F	F
942378	KORIAN_R3	SUD-EST	6	1	1	0	0	0	0	1	0	0	1	1	2	1	0	0	0	0	0	0	1	2	F	F
1008132	KORIAN_R3	SUD-EST	6	1	0	0	0	0	1	1	0	0	1	0	2	0	0	0	0	0	0	0	0	1	F	F
1035552	KORIAN_R3	SUD-EST	6	0	0	0	0	0	1	0	0	0	1	0	4	0	0	0	0	0	0	0	1	8	T	T
1035936	KORIAN_R3	SUD-EST	6	0	0	0	0	0	1	0	0	0	0	0	2	0	0	0	0	0	1	1	0	0	F	F
100284	KORIAN_Y	SUD-EST	83	1	0	0	0	0	1	2	0	0	1	1	4	0	0	0	2	1	0	0	0	6	F	F
100374	KORIAN_Y	SUD-EST	83	0	0	0	0	0	0	1	0	0	0	0	3	0	0	0	1	1	0	1	2	22	F	T
100558	KORIAN_Y	SUD-EST	83	0	0	0	0	0	0	1	0	1	1	1	1	0	0	0	0	0	1	1	3	0	F	F
100584	KORIAN_Y	SUD-EST	83	0	0	0	0	0	0	0	0	0	0	2	1	1	1	0	2	2	0	2	2	11	F	F
100612	KORIAN_Y	SUD-EST	83	0	0	0	0	0	0	0	0	0	0	2	1	0	0	0	1	1	0	0	1	9	T	T
100662	KORIAN_Y	SUD-EST	83	0	0	0	0	0	0	0	0	0	0	4	0	0	0	0	2	0	0	1	3	3	T	T
100742	KORIAN_Y	SUD-EST	83	0	0	0	1	0	0	0	0	0	0	5	1	0	0	0	1	2	0	2	3	0	F	F
100762	KORIAN_Y	SUD-EST	83	0	0	0	0	0	0	0	0	0	0	2	1	0	0	0	0	0	0	0	2	8	T	F
100790	KORIAN_Y	SUD-EST	83	0	1	0	1	0	0	1	0	0	0	3	2	1	0	1	2	2	1	0	2	3	F	F
143356	KORIAN_Y	SUD-EST	83	0	0	0	0	0	0	1	0	0	1	1	1	0	0	1	2	0	0	2	3	3	F	F
164904	KORIAN_Y	SUD-EST	83	0	0	1	0	0	0	0	0	0	1	0	1	0	0	0	1	1	0	1	3	1	F	F
165891	KORIAN_Y	SUD-EST	83	0	1	0	0	0	1	0	0	0	1	1	1	1	1	1	0	2	0	0	0	17	T	F
177102	KORIAN_Y	SUD-EST	83	1	0	0	0	0	0	0	0	0	0	3	1	0	0	0	1	1	1	2	3	0	F	F
185856	KORIAN_Y	SUD-EST	83	0	0	0	0	0	0	0	0	0	0	1	1	1	0	0	0	1	1	0	2	0	F	F
221166	KORIAN_Y	SUD-EST	83	0	0	0	0	0	1	1	0	0	0	2	3	0	0	0	0	1	1	1	2	3	F	F
238845	KORIAN_Y	SUD-EST	83	1	0	0	0	0	1	0	0	0	0	2	1	1	0	0	3	1	1	1	1	3	F	F
261183	KORIAN_Y	SUD-EST	83	0	0	0	0	0	0	0	0	0	0	1	1	0	0	0	1	0	0	1	2	11	F	T
282555	KORIAN_Y	SUD-EST	83	0	0	1	0	0	0	1	0	1	0	1	1	1	0	0	1	4	1	0	2	0	F	F
318948	KORIAN_Y	SUD-EST	83	0	0	0	0	0	0	0	0	0	0	2	3	0	0	0	0	1	1	0	1	4	F	F
328348	KORIAN_Y	SUD-EST	83	0	0	0	0	0	0	0	0	0	2	1	1	0	0	0	5	2	0	0	3	1	F	T
348324	KORIAN_Y	SUD-EST	83	0	0	0	0	0	0	0	1	1	0	0	2	0	0	0	0	1	2	2	0	9	F	F
348904	KORIAN_Y	SUD-EST	83	0	0	0	0	0	0	0	0	0	0	1	1	0	0	0	1	0	0	1	0	15	T	T
378564	KORIAN_Y	SUD-EST	83	0	1	0	0	0	0	0	0	0	0	1	3	1	0	0	2	2	1	1	4	9	T	F
385068	KORIAN_Y	SUD-EST	83	0	0	0	0	0	0	0	0	0	0	1	2	0	0	0	4	1	0	1	1	32	F	F
391548	KORIAN_Y	SUD-EST	83	0	0	0	0	0	1	1	0	0	0	0	4	1	0	0	0	2	0	0	1	4	T	F
495328	KORIAN_Y	SUD-EST	83	1	1	0	0	0	0	0	0	0	1	2	3	0	0	0	0	0	0	0	2	32	T	T
543044	KORIAN_Y	SUD-EST	83	0	0	0	0	0	0	0	0	0	0	0	0	0	0	0	0	0	0	0	0	4	T	T
575160	KORIAN_Y	SUD-EST	83	0	0	0	0	0	0	1	0	0	0	2	1	0	0	0	1	0	1	1	1	11	F	F
750945	KORIAN_Y	SUD-EST	83	0	0	0	0	0	0	0	0	0	0	2	2	0	0	0	1	1	0	1	2	7	F	F
779150	KORIAN_Y	SUD-EST	83	0	1	0	0	0	1	1	0	0	0	1	1	0	0	0	0	1	0	0	0	2	T	T
817620	KORIAN_Y	SUD-EST	83	0	0	0	0	0	1	0	0	0	0	2	1	0	0	0	0	0	0	1	1	11	T	T
919212	KORIAN_Y	SUD-EST	83	0	0	0	0	0	0	1	0	0	0	1	0	0	0	0	1	0	0	0	2	0	F	F
919500	KORIAN_Y	SUD-EST	83	0	0	0	0	0	0	0	0	0	0	2	1	1	0	1	2	1	0	1	2	1	F	F
964410	KORIAN_Y	SUD-EST	83	0	0	0	0	0	2	2	0	1	0	1	2	0	0	0	1	0	0	0	1	0	F	F
1043040	KORIAN_Y	SUD-EST	83	0	0	0	0	0	2	0	0	0	0	1	2	1	0	0	1	2	0	1	3	0	F	F
1081920	KORIAN_Y	SUD-EST	83	0	1	0	0	0	0	0	0	0	0	2	2	0	0	0	1	1	0	0	1	0	F	F
91572	KORIAN_T	SUD-OUEST	33	1	1	0	0	0	0	0	0	1	0	2	0	0	0	0	0	1	0	2	0	3	F	F
91596	KORIAN_T	SUD-OUEST	33	0	1	0	0	1	0	0	0	0	0	0	3	1	0	0	0	1	0	0	1	2	F	F
91626	KORIAN_T	SUD-OUEST	33	1	0	0	0	0	0	1	0	0	0	1	2	0	0	0	1	0	0	0	0	5	T	F
91722	KORIAN_T	SUD-OUEST	33	0	0	0	0	0	0	0	0	0	0	2	1	0	0	0	0	0	0	1	1	7	T	F
91726	KORIAN_T	SUD-OUEST	33	0	0	0	0	0	0	0	0	0	0	0	0	0	0	0	0	0	0	0	0	5	F	F
91764	KORIAN_T	SUD-OUEST	33	0	0	0	0	0	0	0	0	0	0	2	0	0	0	0	0	1	1	0	0	1	T	F
91986	KORIAN_T	SUD-OUEST	33	0	1	0	0	0	0	0	0	0	0	1	1	0	0	0	0	0	0	0	0	1	F	F
92030	KORIAN_T	SUD-OUEST	33	0	0	0	0	0	0	0	0	0	0	0	0	0	0	0	0	0	0	0	0	10	T	F
92036	KORIAN_T	SUD-OUEST	33	0	0	0	0	0	0	0	0	0	0	0	0	0	0	0	0	0	0	0	0	2	T	F
92114	KORIAN_T	SUD-OUEST	33	0	0	0	0	0	0	0	0	0	0	0	0	0	0	0	0	0	0	0	0	1	F	F
92128	KORIAN_T	SUD-OUEST	33	0	4	0	1	1	1	2	0	1	0	0	4	0	0	1	0	2	0	1	0	6	T	F
92134	KORIAN_T	SUD-OUEST	33	0	0	0	0	0	0	0	0	0	0	3	2	0	0	0	0	0	0	0	1	18	T	T
119340	KORIAN_T	SUD-OUEST	33	0	0	0	0	0	0	1	0	0	0	1	2	0	0	1	1	3	1	0	1	3	T	F
139880	KORIAN_T	SUD-OUEST	33	0	0	1	0	0	0	0	0	0	0	2	0	0	0	0	0	0	0	0	0	15	T	T
179670	KORIAN_T	SUD-OUEST	33	0	0	0	0	0	0	0	0	0	0	3	2	0	0	0	0	0	0	0	1	0	F	F
206013	KORIAN_T	SUD-OUEST	33	0	0	0	0	0	0	0	0	0	0	0	0	0	0	0	0	0	0	0	0	0	F	F
217227	KORIAN_T	SUD-OUEST	33	0	0	0	0	0	0	0	0	0	0	0	0	0	0	0	0	0	0	0	0	1	T	F
267903	KORIAN_T	SUD-OUEST	33	0	0	0	0	0	0	0	0	0	0	0	3	1	0	0	1	0	0	0	0	1	F	F
299697	KORIAN_T	SUD-OUEST	33	0	0	0	0	0	0	0	0	0	0	1	1	0	0	0	1	0	0	0	0	2	T	F
370592	KORIAN_T	SUD-OUEST	33	0	0	0	0	0	0	0	0	0	0	4	1	0	0	0	0	1	0	0	1	7	F	F
379292	KORIAN_T	SUD-OUEST	33	0	0	0	0	0	0	0	0	0	0	0	0	0	0	0	0	0	0	0	0	8	F	F
470124	KORIAN_T	SUD-OUEST	33	0	0	0	0	0	0	0	0	0	0	0	0	0	0	0	0	0	0	0	0	2	F	F
477648	KORIAN_T	SUD-OUEST	33	0	0	0	0	0	0	0	0	0	0	1	4	0	0	0	0	0	0	0	0	3	F	F
479984	KORIAN_T	SUD-OUEST	33	0	0	0	0	0	0	0	0	0	0	0	0	0	0	0	0	0	0	0	0	0	F	F
545728	KORIAN_T	SUD-OUEST	33	0	0	0	0	0	0	0	0	0	0	0	0	0	0	0	0	0	0	0	0	11	F	F
565148	KORIAN_T	SUD-OUEST	33	0	0	0	0	0	1	1	0	0	0	1	0	0	0	0	0	0	0	0	1	0	F	F
572716	KORIAN_T	SUD-OUEST	33	0	0	0	0	0	0	0	0	0	0	0	0	1	0	0	1	0	1	0	0	0	F	F
579872	KORIAN_T	SUD-OUEST	33	0	0	0	0	0	0	0	0	0	0	1	1	0	0	0	0	0	0	0	0	0	F	F
686340	KORIAN_T	SUD-OUEST	33	1	0	1	0	0	0	0	0	0	0	1	1	0	0	0	0	0	0	0	0	0	F	F
703625	KORIAN_T	SUD-OUEST	33	1	0	0	0	0	0	0	0	0	0	0	0	0	0	0	0	0	0	0	0	0	F	F
703945	KORIAN_T	SUD-OUEST	33	0	1	0	0	0	0	0	0	0	0	0	1	0	0	0	0	0	0	0	1	3	F	F
727945	KORIAN_T	SUD-OUEST	33	0	0	0	0	0	1	0	0	0	0	0	1	0	0	0	2	0	0	0	0	1	T	T
790970	KORIAN_T	SUD-OUEST	33	0	0	0	0	0	0	0	0	0	0	0	0	0	0	0	0	0	0	0	0	1	F	F
821550	KORIAN_T	SUD-OUEST	33	0	0	0	0	0	0	0	0	0	0	0	0	0	0	0	0	0	0	0	0	2	F	F
849552	KORIAN_T	SUD-OUEST	33	0	0	0	0	0	0	0	0	0	0	0	0	0	0	0	0	0	0	0	0	6	T	F
1106633	KORIAN_T	SUD-OUEST	33	0	0	0	0	0	0	0	0	0	0	1	1	0	0	0	0	0	0	0	2	1	T	F
1131917	KORIAN_T	SUD-OUEST	33	0	0	0	0	0	0	0	0	0	0	0	0	0	0	0	0	0	0	0	0	1	F	F
1151447	KORIAN_T	SUD-OUEST	33	0	0	0	0	0	0	0	0	0	0	0	0	0	0	0	0	0	0	0	0	1	F	F
89264	KORIAN_P3			2	0	0	0	0	0	0	0	0	0	3	2	0	0	0	2	1	0	0	2	1	F	F
15201	KORIAN_A			0	0	0	0	0	0	0	0	0	0	0	1	0	0	0	0	0	0	0	0	25	F	F
22021	KORIAN_A			1	0	0	0	0	0	0	0	0	0	0	1	0	0	0	0	0	0	1	0	10	F	T
291621	KORIAN_A			0	0	0	0	0	0	0	0	0	0	2	1	1	0	0	0	0	0	0	1	1	T	F
739560	KORIAN_A			0	1	0	0	1	0	0	0	0	1	2	3	0	0	0	0	1	0	1	0	9	F	F
873438	KORIAN_A4			0	0	0	0	0	0	0	0	0	0	0	0	0	0	0	0	0	0	0	0	1	F	F
874230	KORIAN_A4			0	0	0	0	0	0	0	0	0	0	0	0	0	0	0	0	0	0	0	0	0	F	F
874470	KORIAN_A4			0	0	0	0	0	0	0	0	0	0	0	0	0	0	0	0	0	0	0	0	0	F	F
874758	KORIAN_A4			0	0	0	0	0	0	0	0	0	0	0	0	0	0	0	0	0	0	0	0	0	F	F
875064	KORIAN_A4			0	0	0	0	0	0	0	0	0	0	0	0	0	0	0	0	0	0	0	0	1	F	F
875154	KORIAN_A4			0	0	0	0	0	0	0	0	0	0	0	0	0	0	0	0	0	0	0	0	1	F	F
896922	KORIAN_A4			0	0	0	0	0	0	0	0	0	0	0	0	0	0	0	0	0	0	0	0	6	T	F
16619	KORIAN_B			0	0	0	0	0	0	0	0	0	0	1	1	0	0	1	0	2	2	1	2	0	F	F
16689	KORIAN_B			0	0	0	0	0	0	0	0	0	0	1	2	0	0	0	0	0	0	0	0	11	T	T
16785	KORIAN_B			0	0	0	0	0	0	0	0	0	0	1	2	0	0	0	1	0	0	0	1	2	T	F
326956	KORIAN_B			1	0	0	0	0	1	0	0	0	1	1	0	0	0	0	0	0	1	1	1	3	F	F
909702	KORIAN_B			0	0	0	0	0	0	0	0	0	0	2	0	0	0	0	1	1	0	0	0	7	F	F
242940	KORIAN_B3			0	0	0	0	0	0	0	0	0	0	0	0	0	0	0	0	0	0	0	0	0	F	F
445980	KORIAN_B3			0	0	0	0	0	0	0	0	0	0	0	0	0	0	0	0	0	0	0	0	0	F	F
564116	KORIAN_B3			0	0	0	0	0	0	0	0	0	0	0	0	0	0	0	0	0	0	0	0	4	F	F
691545	KORIAN_B3			0	0	0	0	0	0	0	0	0	0	0	0	0	0	0	0	0	0	0	0	2	F	T
759325	KORIAN_B3			0	0	0	0	0	0	0	0	0	0	0	0	0	0	0	0	0	0	0	0	1	F	F
779135	KORIAN_B3			0	0	0	0	0	0	0	0	0	0	0	0	0	0	0	0	0	0	0	0	2	F	F
905496	KORIAN_B4			2	1	0	0	0	0	0	0	0	0	2	1	1	0	0	0	0	0	0	0	3	T	F
905568	KORIAN_B4			3	0	1	0	0	2	1	1	0	0	1	0	0	0	0	1	0	0	0	0	0	F	F
905604	KORIAN_B4			1	1	0	1	0	0	1	0	0	0	1	1	0	0	0	0	0	0	0	1	2	F	F
905688	KORIAN_B4			1	1	0	0	0	1	0	0	0	0	0	1	0	0	0	0	0	0	0	1	12	F	F
906042	KORIAN_B4			2	0	1	0	0	1	0	0	0	0	2	1	1	0	0	0	0	0	0	0	0	F	F
961950	KORIAN_B4			2	0	0	0	0	0	0	0	0	0	2	1	0	0	0	0	0	0	0	0	0	F	F
1070598	KORIAN_B4			0	0	0	0	0	0	0	0	0	0	0	0	0	0	0	0	0	0	0	0	0	F	F
245913	KORIAN_C3			0	0	0	0	0	0	0	0	0	0	1	2	0	0	0	1	0	0	0	1	1	F	F
245979	KORIAN_C3			0	0	0	0	0	1	0	0	0	0	0	3	0	0	1	0	0	0	0	0	9	T	T
246024	KORIAN_C3			0	0	1	0	0	0	0	0	0	0	2	1	0	0	0	0	0	1	0	1	5	F	T
246375	KORIAN_C3			0	1	0	0	0	2	2	0	0	0	2	1	0	0	0	1	0	0	0	1	3	F	F
586975	KORIAN_C3			1	0	0	0	0	1	0	0	0	0	2	0	0	0	0	3	0	1	0	1	8	F	F
979938	KORIAN_C4			0	0	0	0	0	0	0	0	0	0	0	0	0	0	0	0	0	0	0	0	2	F	F
1062270	KORIAN_D4			3	0	0	0	0	0	1	0	0	0	1	2	0	0	0	1	0	0	0	0	0	F	F
257517	KORIAN_E3			0	0	0	0	0	0	0	0	0	0	1	1	0	0	0	0	0	0	0	1	2	T	T
132980	KORIAN_F2			0	0	0	0	0	1	1	0	0	1	1	2	0	0	0	0	0	0	0	1	16	T	F
560744	KORIAN_F2			1	2	0	0	0	1	1	0	0	0	1	1	0	0	0	0	1	0	0	0	1	F	F
896106	KORIAN_F2			2	1	0	0	0	0	0	0	0	0	2	1	0	0	0	0	0	0	0	0	4	F	F
1018170	KORIAN_F2			1	0	0	0	0	0	0	0	0	0	1	1	0	0	0	0	0	0	0	0	1	F	F
1122096	KORIAN_F2			0	0	0	0	0	0	0	0	0	0	0	0	0	0	0	0	0	0	0	0	0	F	F
22968	KORIAN_G			3	2	1	0	0	0	2	0	0	1	3	3	1	0	0	0	2	0	1	1	1	F	F
32462	KORIAN_G			1	1	0	1	0	2	0	0	1	0	1	3	0	1	0	1	0	0	1	0	16	F	T
856632	KORIAN_G			2	3	1	0	0	0	1	0	0	2	2	3	1	0	0	0	1	0	0	2	3	F	F
910626	KORIAN_G			0	2	0	0	0	2	3	1	0	2	0	2	0	0	0	2	3	1	0	2	0	F	F
940794	KORIAN_G			1	3	0	0	0	0	3	0	1	0	1	3	0	0	0	0	3	0	1	0	1	F	F
1020180	KORIAN_G			1	4	1	0	0	0	3	1	1	2	1	4	1	0	0	0	3	1	1	2	2	F	F
1034982	KORIAN_G			2	5	0	0	0	1	0	0	1	1	2	5	0	0	0	1	0	0	1	1	9	F	F
133754	KORIAN_G2			0	0	0	0	0	0	0	0	0	0	0	0	0	0	0	0	0	0	0	0	8	F	F
133818	KORIAN_G2			1	3	0	0	0	0	0	0	0	0	1	3	0	0	0	0	1	0	0	0	0	F	F
326860	KORIAN_G2			2	1	0	0	0	0	2	1	0	0	2	1	0	0	0	0	1	1	0	0	1	F	F
996882	KORIAN_G2			2	2	0	0	0	0	1	0	0	1	1	2	0	0	0	0	2	0	0	1	1	F	F
316592	KORIAN_H3			0	0	0	0	0	0	0	0	0	0	0	0	0	0	0	0	0	0	0	0	0	F	F
316784	KORIAN_H3			0	0	0	0	0	0	0	0	0	0	0	0	0	0	0	0	0	0	0	0	0	F	F
316836	KORIAN_H3			0	0	0	0	0	0	0	0	0	0	0	0	0	0	0	0	0	0	0	0	8	F	F
316912	KORIAN_H3			0	0	0	0	0	0	0	0	0	0	0	0	0	0	0	0	0	0	0	0	23	T	T
317252	KORIAN_H3			0	0	0	0	0	0	0	0	0	0	0	0	0	0	0	0	0	0	0	0	18	T	T
317316	KORIAN_H3			0	0	0	0	0	0	0	0	0	0	0	0	0	0	0	0	0	0	0	0	2	T	T
343092	KORIAN_H3			0	0	0	0	0	0	0	0	0	0	0	0	0	0	0	0	0	0	0	0	3	F	F
137132	KORIAN_I2			0	1	0	0	0	0	0	0	0	0	0	2	0	0	0	0	0	1	0	0	3	F	F
448924	KORIAN_I2			1	1	1	0	0	1	1	1	0	1	1	1	1	0	0	1	1	1	0	1	1	T	F
318060	KORIAN_I3			0	0	0	0	0	1	0	0	0	0	2	1	0	0	0	0	0	0	1	1	0	F	F
318096	KORIAN_I3			0	0	0	0	0	1	0	0	0	1	1	2	0	0	0	0	1	0	1	0	4	T	T
318148	KORIAN_I3			1	0	1	0	0	0	0	0	0	0	1	2	0	0	0	0	0	0	0	2	4	T	F
634880	KORIAN_I3			2	0	1	0	0	0	0	0	0	0	0	0	0	0	0	0	0	0	0	0	0	F	F
748835	KORIAN_I3			2	1	1	0	1	0	0	1	0	0	0	0	0	0	0	0	0	0	0	0	0	F	F
59344	KORIAN_J			2	0	0	0	0	0	0	0	0	1	1	1	0	0	0	1	0	0	0	1	3	T	F
144268	KORIAN_J2			0	0	0	1	0	0	1	0	0	1	3	2	0	1	0	0	2	1	1	1	2	F	F
162285	KORIAN_J2			0	0	0	1	0	0	0	0	0	1	0	3	0	0	0	2	0	0	0	0	6	F	T
918834	KORIAN_J2			0	0	0	0	0	2	0	0	0	1	2	1	0	0	0	1	2	0	0	1	1	F	F
357448	KORIAN_J3			0	0	1	1	0	0	0	0	0	1	2	5	0	1	2	1	3	2	1	2	1	F	F
61342	KORIAN_K			0	0	0	0	0	0	0	0	0	2	0	0	0	0	0	1	1	1	0	1	0	F	F
303822	KORIAN_K			0	0	0	0	0	0	0	0	0	0	0	1	0	0	0	1	0	0	0	1	0	F	F
543784	KORIAN_K			0	0	0	0	0	0	0	0	0	0	1	1	0	0	0	0	0	1	0	0	2	F	F
601595	KORIAN_K			0	0	0	0	0	0	1	0	0	0	1	2	0	0	0	3	0	0	0	1	4	F	F
145480	KORIAN_K2			0	0	0	0	0	1	0	0	0	0	0	2	0	0	0	2	0	0	0	0	5	F	F
407956	KORIAN_K2			2	1	1	0	0	1	0	0	1	0	2	2	1	0	0	1	0	0	0	0	7	F	F
358644	KORIAN_K3			0	2	0	0	0	0	0	0	0	0	1	2	0	0	0	0	0	0	0	0	1	F	F
359000	KORIAN_K3			0	0	0	0	0	0	0	0	0	0	2	1	0	0	0	0	0	1	0	0	6	T	T
783690	KORIAN_K3			0	0	0	0	0	0	0	0	0	0	0	1	0	0	0	0	0	1	0	0	2	F	F
830154	KORIAN_K3			0	0	0	0	0	0	0	0	0	1	1	1	0	0	0	0	0	1	0	0	1	F	F
898260	KORIAN_K3			0	0	0	0	0	0	0	0	0	0	1	1	0	0	0	0	0	1	1	0	0	F	F
991962	KORIAN_K3			0	0	0	0	0	0	0	0	0	0	1	1	0	0	0	1	1	0	0	0	3	F	F
1045038	KORIAN_K3			0	0	0	0	0	0	0	0	0	0	1	2	0	0	0	0	0	1	0	0	0	F	F
71446	KORIAN_L			2	0	0	0	0	2	1	0	0	2	2	3	0	0	0	2	1	0	0	2	4	T	T
240666	KORIAN_L			1	1	0	0	0	1	0	0	0	2	1	1	0	0	0	0	0	1	0	1	1	F	F
272595	KORIAN_L			2	4	0	0	0	1	1	0	1	1	2	4	0	0	0	1	1	0	1	1	0	F	F
672420	KORIAN_L			1	2	0	0	0	1	2	0	1	1	1	2	0	0	0	1	2	0	1	1	5	F	F
763675	KORIAN_L			2	1	0	0	0	3	2	0	0	1	2	1	0	0	0	2	1	0	0	1	1	F	F
775885	KORIAN_L			3	2	0	0	1	0	2	0	1	2	3	2	0	1	1	0	2	0	1	2	0	F	F
871110	KORIAN_L			2	4	0	0	0	0	1	1	0	4	2	4	0	0	0	1	1	1	0	2	7	F	F
431412	KORIAN_L3			1	0	0	0	0	1	1	1	2	2	1	2	0	0	1	0	1	2	2	3	1	F	F
608450	KORIAN_L3			1	2	0	0	0	0	1	0	0	1	1	4	0	0	0	0	2	0	1	1	1	F	F
797720	KORIAN_L3			0	0	0	0	0	0	0	0	0	0	0	2	0	0	0	0	0	0	0	0	13	T	T
148059	KORIAN_M2			0	0	0	0	0	0	0	0	0	0	4	3	0	1	1	4	3	0	0	1	17	F	F
148122	KORIAN_M2			0	0	0	1	0	1	0	0	0	0	1	4	1	0	1	1	1	0	1	0	2	F	F
148458	KORIAN_M2			0	0	1	0	0	1	1	0	0	0	2	2	0	0	1	2	1	0	0	1	0	F	F
148467	KORIAN_M2			0	0	0	0	0	2	1	0	0	0	1	5	0	0	0	2	1	0	0	1	1	F	F
160344	KORIAN_M2			0	0	0	0	0	1	0	0	0	0	2	3	1	0	0	0	2	1	0	1	7	F	F
182376	KORIAN_M2			0	0	0	0	0	0	0	0	0	0	3	3	1	0	0	0	1	0	1	3	6	F	F
254766	KORIAN_M2			0	0	0	0	0	0	1	0	0	1	1	2	0	1	0	1	3	1	1	2	1	F	F
864432	KORIAN_M2			4	0	0	0	0	3	0	1	0	0	3	3	0	0	0	3	2	1	1	1	1	F	F
485468	KORIAN_M3			0	0	0	0	0	0	0	0	0	0	0	3	0	0	0	1	0	0	0	0	0	F	F
528712	KORIAN_M3			2	0	1	0	0	0	0	0	1	0	2	1	1	0	0	0	0	0	0	0	6	T	F
1144510	KORIAN_M3			0	0	0	0	0	0	0	0	0	0	1	2	0	0	0	0	0	0	0	0	3	T	F
75608	KORIAN_N			0	0	0	0	0	0	0	0	0	0	1	4	0	0	1	0	0	0	1	0	13	T	T
75800	KORIAN_N			1	0	0	0	1	0	0	0	0	0	1	1	0	0	0	3	3	0	0	0	4	F	F
76034	KORIAN_N			0	1	0	0	0	0	0	0	0	0	4	1	0	0	1	2	0	1	0	1	3	T	F
532452	KORIAN_N3			0	1	0	0	0	2	0	0	0	0	1	2	0	0	0	2	1	0	0	0	21	T	T
919044	KORIAN_N3			0	0	0	0	0	0	0	0	0	0	0	0	0	0	0	0	0	0	0	0	5	F	F
189660	KORIAN_Q2			0	0	0	0	0	1	0	0	0	0	0	2	0	0	0	0	2	0	0	1	5	F	F
756700	KORIAN_Q2			0	1	1	0	0	2	0	0	0	0	0	1	0	0	0	2	0	1	1	0	3	F	F
762670	KORIAN_Q2			1	3	0	0	0	2	0	0	0	0	1	2	0	0	0	1	0	0	0	0	1	F	F
784185	KORIAN_Q2			3	1	0	0	0	1	0	0	0	0	0	0	0	0	0	0	0	0	1	0	0	F	F
791810	KORIAN_Q2			1	1	0	0	0	1	1	0	0	1	0	0	0	0	0	1	0	0	0	0	0	F	F
818570	KORIAN_Q2			0	1	0	0	0	1	0	0	0	3	0	0	1	0	0	1	0	0	0	0	0	F	F
849138	KORIAN_Q2			2	2	0	0	0	2	0	0	0	0	0	1	0	0	0	0	0	0	1	0	0	F	F
977868	KORIAN_Q2			4	1	1	0	0	1	0	1	0	1	4	1	1	0	0	0	0	1	0	1	0	F	F
86096	KORIAN_R			2	1	0	1	1	0	2	0	0	1	1	2	0	0	1	0	1	1	0	1	2	F	F
574632	KORIAN_R			0	0	0	0	0	0	0	0	0	0	1	1	0	0	0	0	0	0	0	0	6	T	T
1006716	KORIAN_R			2	3	0	0	0	0	0	1	0	0	2	4	0	0	0	0	1	1	1	0	0	F	F
662385	KORIAN_T3			0	0	0	0	0	0	0	0	0	0	0	0	0	0	0	0	0	0	0	0	15	T	T
92426	KORIAN_U			0	0	0	0	0	0	0	0	0	0	0	0	0	0	0	0	0	0	0	0	2	F	F
672055	KORIAN_U			0	0	0	0	0	0	0	0	0	0	0	0	0	0	0	0	0	0	0	0	0	F	F
950430	KORIAN_U			0	0	0	0	0	0	0	0	0	0	0	0	0	0	0	0	0	0	0	0	3	T	F
971838	KORIAN_U			0	0	0	0	0	0	0	0	0	0	0	0	0	0	0	0	0	0	0	0	0	F	F
96948	KORIAN_V			0	0	0	0	0	0	0	0	0	0	2	3	1	0	0	1	1	0	0	3	11	T	F
589985	KORIAN_V			0	0	0	0	0	0	0	0	0	0	0	1	0	0	0	2	1	0	0	3	0	F	F
837516	KORIAN_V			0	0	0	0	0	0	1	0	0	1	2	1	0	0	0	0	0	0	0	0	0	F	F
866328	KORIAN_V			0	0	0	0	0	1	0	0	0	0	2	1	0	0	0	0	0	1	0	0	0	F	F
922002	KORIAN_V			0	0	0	0	0	0	0	0	0	0	1	1	0	0	2	0	0	0	0	0	0	F	F
225675	KORIAN_V2			0	0	0	0	0	0	0	0	0	0	0	0	0	0	0	0	0	0	0	0	1	F	F
737405	KORIAN_V3			0	0	1	1	0	0	0	0	0	0	2	2	0	1	0	0	3	1	1	0	7	F	T
98664	KORIAN_W			1	2	0	0	0	0	0	0	0	0	1	2	0	0	0	0	0	0	0	1	10	F	F
110150	KORIAN_W			1	3	0	0	0	0	2	0	0	1	1	3	0	0	0	0	2	0	0	1	24	T	T
769075	KORIAN_W			3	1	1	0	0	0	0	1	0	0	4	1	1	0	0	0	0	1	0	0	0	F	F
816790	KORIAN_W			3	1	1	0	0	0	0	1	2	1	3	1	1	0	0	0	0	1	2	1	0	F	F
227277	KORIAN_W2			0	0	0	0	0	0	0	0	0	0	0	0	0	0	0	0	0	0	0	0	16	F	F
588185	KORIAN_W2			0	0	0	0	0	0	0	0	0	0	0	0	0	0	0	1	0	0	0	0	11	F	F
857082	KORIAN_W2			0	0	0	0	0	0	0	0	0	0	0	0	0	0	0	0	0	0	0	0	0	F	F
885144	KORIAN_W2			0	0	0	0	0	0	0	0	0	0	3	3	0	0	0	1	3	2	0	3	2	F	F
943506	KORIAN_W2			0	0	0	0	0	0	0	0	0	0	2	2	0	0	0	1	3	0	0	1	0	F	F
943848	KORIAN_W2			0	0	0	0	0	0	0	0	0	0	2	1	1	0	0	3	2	1	1	0	2	F	F
956142	KORIAN_W2			0	0	0	0	0	0	0	0	0	0	0	0	0	0	0	0	0	0	0	0	2	F	F
967680	KORIAN_W2			0	0	0	0	0	0	0	0	0	0	2	2	0	0	0	2	2	0	2	1	0	F	F
1032972	KORIAN_W2			0	0	0	0	0	0	0	0	0	0	3	2	0	0	0	3	3	0	0	1	7	F	F
754495	KORIAN_W3			0	3	0	0	0	1	2	0	0	0	0	3	0	0	0	1	0	0	0	0	1	F	F
908136	KORIAN_W3			1	5	0	0	0	2	1	0	0	0	0	2	0	0	0	0	1	0	0	0	0	F	F
99756	KORIAN_X			1	1	0	0	0	1	1	0	0	1	1	2	0	0	0	1	1	0	0	1	2	T	F
794495	KORIAN_X3			3	2	0	1	0	0	0	0	0	1	3	2	1	0	0	0	0	0	0	1	0	F	F
794890	KORIAN_X3			3	0	1	0	0	1	0	1	0	0	2	1	1	0	0	1	2	1	0	0	0	F	F
229920	KORIAN_Y2			1	0	0	0	0	0	0	0	0	0	0	0	0	0	0	0	0	0	0	0	8	F	T
230043	KORIAN_Y2			0	0	0	0	0	0	0	0	0	0	0	2	1	0	0	0	0	1	0	0	9	F	F
230109	KORIAN_Y2			0	0	0	0	0	0	0	0	0	0	0	0	0	0	0	0	0	0	0	0	0	F	F
230217	KORIAN_Y2			0	0	0	0	0	0	0	0	0	1	1	0	0	0	0	1	0	0	0	1	0	F	F
384076	KORIAN_Y2			0	0	0	0	0	0	0	0	0	0	0	0	0	0	0	0	0	0	0	0	3	F	T
739650	KORIAN_Y2			0	0	0	0	0	0	0	0	0	0	1	1	0	0	0	0	1	0	0	1	1	F	F
819635	KORIAN_Y3			1	2	0	0	0	2	1	0	0	1	1	2	0	0	0	1	1	0	0	0	0	F	F
831252	KORIAN_Y3			0	2	0	0	0	1	0	1	0	0	0	3	0	0	1	1	0	1	0	1	3	F	F
1017720	KORIAN_Y3			1	4	0	0	0	1	0	1	0	0	1	3	0	0	0	1	0	1	0	0	0	F	F
1073694	KORIAN_Y3			1	3	0	0	0	0	1	0	0	0	1	3	0	0	0	2	1	0	0	0	1	F	F
1073784	KORIAN_Y3			1	1	0	0	0	0	0	1	0	0	1	1	0	0	0	0	0	1	0	0	0	F	F
1116006	KORIAN_Y3			0	2	0	0	0	1	1	0	0	0	0	2	0	0	0	1	1	0	0	0	0	F	F
106448	KORIAN_Z			1	1	0	1	0	0	1	0	0	2	1	0	0	0	0	0	1	0	0	0	1	F	F
460592	KORIAN_Z			0	0	0	0	0	0	0	0	0	0	0	0	0	0	0	0	0	0	0	0	26	F	F
907488	KORIAN_Z			0	1	0	1	0	0	1	0	0	0	0	0	0	0	0	0	0	0	0	0	1	F	F
836526	KORIAN_Z3			0	0	0	0	0	0	0	0	0	0	0	0	0	0	0	0	0	0	0	0	0	F	F
881322	KORIAN_Z3			2	1	0	0	0	0	2	0	1	0	4	2	0	0	0	1	0	1	1	2	0	F	F
929832	KORIAN_Z3			2	0	1	0	0	2	1	0	0	0	4	1	1	0	0	1	2	0	0	1	1	F	F
